# Supplementary material for: Tight genetic linkage of genes causing hybrid necrosis and pollinator isolation between young species
Source: Nat Plants. 2023 Feb 20;9(3):420–32. doi: 10.1038/s41477-023-01354-8 (PMC10027609; doi:10.1038/s41477-023-01354-8)
Supplement: Supplementary file 2 — Supplementary Table 1. Fine mapping of HNe2 using recombinant lines derived from IL5-Het. Supplementary Table 2. List of genes inside the final HNe2 region. Supplementary Table 3. Expression level (normalized read counts) of the genes present in the HNe2 region. Supplementary Table 4. Features of the 34 expressed genes present in the HNe2 region. Supplementary Table 5. List of all the genes differentially expressed between IL5-Ax and IL5-Ex plant leaves. Supplementary Table 6. List of DEGs between IL5-Ax and IL5-Ex leaves that carry a WRKY binding site(s) shown in Fig. 5a in the promoter regions. Supplementary Table 7. Genetic distance between ChiA1 and MYB-FL analysed by an F2 population of 369 individuals. Supplementary Table 8. Gene ID and coordinates of the genes used in the microsynteny analysis. Supplementary Table 9. Detailed information of individuals in the P. exserta wild accessions. Supplementary Table 10. Detailed information of individuals in the P. axillaris wild accessions. Supplementary Table 11. Primer list. Supplementary Table 12. Protein IDs and sequences used in phylogenetic analysis of ChiA1. [file 41477_2023_1354_MOESM2_ESM.xlsx]

## Sheet: Supp Table 1
Supplementary Table 1. Fine-mapping of HNe2 using recombinant lines derived from IL5-Het.
Recombinant name: IL5-rec#		8	7	24	28	6	33	23	37	1	38	19	21	30	22	2	35	4	5	32	18	20	29	10	12	17	11	40	13	27	25	26	39	34	31	36	41	14
Recombinants sent for whole genome sequencing			x	x						x											x		x	x							x	x	x	x
Marker	Position
CNL1	3505112		H	H	H	H	H	H		A	A	A	A	A	A	A	A	A	A	H	H	H	H	H	H		H	H	H	E	E	E	E	E	E	E	E	E
KIN	7627809	H	H	H				H	H	A			A		A	A		A	A		H	H		H	H	H	H		H									E
LO2-2	22380544		H	H		H		H		A		A	A		A	A		A	A		H	H		H	H	H												E
mHIND-cn9140	70948720	H	H	H	H	H	H	H	H	A	A	A	A	A	A	A	A	A	A	A	H	H	H	H	H		H	H		H	E	E	E	E	E	E	E	E
Pal1	103957623		H	H	H	H	H	H	A	A	A			A	A	A	A	H	H	H	H	H	H	H	H		H	H	E	E	E	E	E		E			E
MYB-FL	111714429		H	H	H	H	A	A	A	A	A	A	A	A	H	H	H	H	H	H	H	H	H	H	H	H	H	E	E	E	E	E	E	E	E	E	E	E
GLYC	119832173		H	H	H	A	A	A	A	A	A	A	A	H	H	H	H	H	H	H	H	H	H	H	H	H	E	E	E	E	E	E	E	E	E	E	E	H
HRM-PHYB2	120894049		H	H	H	A	A	A	A	A	A	A	H	H	H	H	H	H	H	H	H	H	H	H	H	H	E	E	E	E	E	E	E	E	E	E	E	H
PIB	123805526	H	H	H	A	A	A	A	A	A	A	H	H	H	H	H	H	H		H	H	H	H	H	H	E		E		E	E	E	E	E	H	H	H	H
HRM-SCF00716a	125022646		H	H							A	H									H	H	H	H	E	E					E	E	E	E					Region of interest
HRM-SCF00716	125330415		H	H								H									H	H	E	E	E						E	E	E	E
MYB14	126051724	H	H	H	A	A	A	A	A	A	A	H	H	H	H	H	H	H	H	H	H	H	E	E	E	E	E	E		E	E	E	E	E	H	H	H	H
mHIND-MYB58	133747169		A	A	A	A	A	A	A	H	H		H	H	H	H	H	H	H	H	E	E	E	E	E		E	E		E	H	H	H	H	H	H	H	H
ZINC	140609289	A	A	A	A	A	A	A	A	H	H	H	H	H	H	H	H	H	H	H	E	E	E	E	E	E	E	E	E	E	H	H	H	H	H	H	H	H
MYB3	155938748	E	E	E	E	E	E	E	E	E	E	E	E	E	E	E	E	E	E	E	E	E	E	E	E	E	E	E	E	E	E	E	E	E	E	E	E	E
Incompatibility segregation		+	+	+	nok	nok	nok	nok	nok	nok	nok	+	+	+	+	+	+	+	+	+	+	+	ok	ok	ok	ok	ok	ok	ok	ok	ok	ok	ok	ok	+	+	+	+
Legend:
This table represents a genotyping file of the recombinant identified among 3800 progenies of IL5-Het that were screened with the markers mHIND-cn9140 and mHIND-MYB58. The correspondance for the genotype is as followed: A=P. axillaris; E=P. exserta; H=Heterozygote). Lighter colors mean that the genotyping was not effectively done, but deduced from neighbouring genotypes. The phenotyping of HN was…
+, means that progenies homozygous for the P. axillaris allele are necrotic while progenies homozygour for the P. exserta allele are healthy
nok (not ok), means that all the progenies, whatever their genotype are necrotic
ok, means that all the progenies, whatever the genotype are healthy
Combining genotypic and phenotypic information lead to a reduced region of interest framed with a solid black line.

## Sheet: Supp Table 2
Supplementary Table 2. List of genes inside the final HNe2 region.
Gene ID	Chr ID	Gene location starts	Gene location ends	Annotation
Peaxi162Scf00716g00029.1	Chr2	125256922	125261612	KELP_ARATHRNA polymerase II transcriptional coactivator KELP OS=Arabidopsis thaliana GN=KELP PE=1 SV=1
Peaxi162Scf00716g00022.1	Chr2	125298510	125299187	CNX3_ARATHCyclic pyranopterin monophosphate mitochondrial OS=Arabidopsis thaliana GN=CNX3 PE=1 SV=1
Peaxi162Scf00716g00110.1	Chr2	125330271	125333916	SINA3_ARATHE3 ubiquitin- ligase SINAT3 OS=Arabidopsis thaliana GN=SINAT3 PE=2 SV=1
Peaxi162Scf00716g00019.1	Chr2	125334944	125337401	P4KG4_ARATHPhosphatidylinositol 4-kinase gamma 4 OS=Arabidopsis thaliana GN=PI4KG4 PE=1 SV=1
Peaxi162Scf00716g00018.1	Chr2	125338402	125341308	CNBL4_ORYSJCalcineurin B 4 OS=Oryza sativa japonica GN=CBL4 PE=1 SV=1
Peaxi162Scf00716g00017.1	Chr2	125430060	125439049	WSD1_ARATHO-acyltransferase WSD1 OS=Arabidopsis thaliana GN=WSD1 PE=2 SV=1
Peaxi162Scf00716g00016.1	Chr2	125440503	125452841	TSS_ARATH TSS OS=Arabidopsis thaliana GN=TSS PE=1 SV=1
Peaxi162Scf00403g00522.1	Chr2	125522972	125530148	BECN1_ARATHBeclin-1 OS=Arabidopsis thaliana GN=ATG6 PE=1 SV=2
Peaxi162Scf00403g00524.1	Chr2	125531550	125536058	CNGC1_ARATHCyclic nucleotide-gated ion channel 1 OS=Arabidopsis thaliana GN=CNGC1 PE=1 SV=1
Peaxi162Scf00403g00519.1	Chr2	125541268	125548829	CHID1_PONABChitinase domain-containing 1 OS=Pongo abelii GN=CHID1 PE=2 SV=1
Peaxi162Scf00403g00615.1	Chr2	125559150	125564263	WRK41_ARATHProbable WRKY transcription factor 41 OS=Arabidopsis thaliana GN=WRKY41 PE=2 SV=2
Peaxi162Scf00403g00616.1	Chr2	125571483	125573409	HQGT_RAUSEHydroquinone glucosyltransferase OS=Rauvolfia serpentina GN=AS PE=1 SV=1
Peaxi162Scf01413g00019.1	Chr2	125580708	125653962	CCN1_ANTMAG2 mitotic-specific cyclin-1 OS=Antirrhinum majus PE=2 SV=1
Peaxi162Scf00403g00063.1	Chr2	125626672	125630567	GH35_ORYSJJasmonic acid-amido synthetase JAR1 OS=Oryza sativa japonica GN= PE=2 SV=1
Peaxi162Scf00403g00071.1	Chr2	125652947	125653951	CCN1_ANTMAG2 mitotic-specific cyclin-1 OS=Antirrhinum majus PE=2 SV=1
Peaxi162Scf00403g00718.1	Chr2	125668896	125669641	NA
Peaxi162Scf00403g00715.1	Chr2	125672172	125675461	UBC10_ARATHUbiquitin-conjugating enzyme E2 10 OS=Arabidopsis thaliana GN=UBC10 PE=1 SV=1
Peaxi162Scf00403g00074.1	Chr2	125693349	125694470	NA
Peaxi162Scf00403g00716.1	Chr2	125696036	125699768	CPRF1_PETCRCommon plant regulatory factor 1 OS=Petroselinum crispum GN=CPRF1 PE=2 SV=1
Peaxi162Scf00403g00072.1	Chr2	125716374	125718013	GDL61_ARATHGDSL esterase lipase At4g01130 OS=Arabidopsis thaliana GN=At4g01130 PE=2 SV=1
Peaxi162Scf00403g00837.1	Chr2	125769014	125769262	CHIA_TOBACAcidic endochitinase OS=Nicotiana tabacum PE=1 SV=1
Peaxi162Scf00403g00836.1	Chr2	125769266	125774500	CHIA_ARATHAcidic endochitinase OS=Arabidopsis thaliana GN=CHIB1 PE=2 SV=2
Peaxi162Scf00403g00840.1	Chr2	125775131	125776226	CHIA_TOBACAcidic endochitinase OS=Nicotiana tabacum PE=1 SV=1
Peaxi162Scf00403g00838.1	Chr2	125783091	125784180	CHIA_TOBACAcidic endochitinase OS=Nicotiana tabacum PE=1 SV=1
Peaxi162Scf00403g00833.1	Chr2	125786838	125787554	NA
Peaxi162Scf00403g00844.1	Chr2	125790744	125792165	SLD1_HELANDelta(8)-fatty-acid desaturase OS=Helianthus annuus GN=sld1 PE=1 SV=1
Peaxi162Scf00403g00841.1	Chr2	125807096	125810568	NA
Peaxi162Scf00403g00830.1	Chr2	125821688	125825991	RNF5_HUMANE3 ubiquitin- ligase RNF5 OS=Homo sapiens GN=RNF5 PE=1 SV=1
Peaxi162Scf00403g00088.1	Chr2	125861569	125865029	1A1C_TOBAC1-aminocyclopropane-1-carboxylate synthase OS=Nicotiana tabacum GN=ACS1 PE=2 SV=1
Peaxi162Scf00403g00835.1	Chr2	125876832	125878214	HIP39_ARATHHeavy metal-associated isoprenylated plant 39 OS=Arabidopsis thaliana GN=HIPP39 PE=2 SV=1
Peaxi162Scf00191g01435.1	Chr2	125927966	125929363	NA
Peaxi162Scf00191g01426.1	Chr2	125933463	125935899	PGLR_VITVIProbable polygalacturonase OS=Vitis vinifera GN=GSVIVT00026920001 PE=1 SV=1
Peaxi162Scf00191g01424.1	Chr2	125936602	125940874	MMK2_MEDSAMitogen-activated kinase homolog MMK2 OS=Medicago sativa GN=MMK2 PE=2 SV=1
Peaxi162Scf00191g01433.1	Chr2	125982104	125984517	ARID1_ARATHAT-rich interactive domain-containing 1 OS=Arabidopsis thaliana GN=ARID1 PE=2 SV=1
Peaxi162Scf00191g01430.1	Chr2	125985852	125990724	NA
Peaxi162Scf00191g01422.1	Chr2	125995992	125998891	YU88_ARATHUPF0187 chloroplastic OS=Arabidopsis thaliana GN=At3g61320 PE=2 SV=2
Peaxi162Scf00191g01425.1	Chr2	126001946	126007044	NA
Peaxi162Scf00191g01421.1	Chr2	126007686	126008779	PLI2C_ARATHLIM domain-containing PLIM2c OS=Arabidopsis thaliana GN=PLIM2C PE=1 SV=1
Peaxi162Scf00191g01323.1	Chr2	126051515	126053524	MYB17_ARATHTranscription factor MYB41 OS=Arabidopsis thaliana GN=MYB17 PE=1 SV=1
Peaxi162Scf00191g01313.1	Chr2	126054010	126055630	REMO_SOLTURemorin OS=Solanum tuberosum PE=1 SV=1
Peaxi162Scf00191g01322.1	Chr2	126110440	126114645	ADAT1_DROM -specific adenosine deaminase 1 OS=Drosophila melanogaster GN=Adat1 PE=1 SV=1
Peaxi162Scf00191g01321.1	Chr2	126118985	126120926	TAD1 tRNA-specific adenosine deaminase TAD1 (Arabidopsis thaliana OX=3702)
Peaxi162Scf00191g01319.1	Chr2	126121836	126123084	ADF10_ARATHActin-depolymerizing factor 10 OS=Arabidopsis thaliana GN=ADF10 PE=2 SV=1
Peaxi162Scf00191g01212.1	Chr2	126154165	126159456	CIPK9_ARATHCBL-interacting serine threonine- kinase 9 OS=Arabidopsis thaliana GN=CIPK9 PE=1 SV=2
Peaxi162Scf00191g01211.1	Chr2	126168407	126176906	ZDH15_ARATHProbable S-acyltransferase 12 OS=Arabidopsis thaliana GN=PAT12 PE=2 SV=1
Peaxi162Scf00191g00123.1	Chr2	126230593	126244892	KASC2_ARATH3-oxoacyl-
Peaxi162Scf00191g01112.1	Chr2	126246434	126256323	RRP12_CHICKRRP12 OS=Gallus gallus GN=RRP12 PE=2 SV=1
Peaxi162Scf00191g00112.1	Chr2	126264580	126265194	PMEI3_ARATHPectinesterase inhibitor 3 OS=Arabidopsis thaliana GN=PMEI3 PE=2 SV=1
Peaxi162Scf00191g00117.1	Chr2	126296088	126297397	NA
Peaxi162Scf00153g01028.1	Chr2	126333294	126334331	NA
Peaxi162Scf00191g00103.1	Chr2	126348359	126349006	NA
Peaxi162Scf00191g01019.1	Chr2	126411462	126414483	FMO1_ARATHProbable flavin-containing monooxygenase 1 OS=Arabidopsis thaliana GN=FMO1 PE=2 SV=1
Peaxi162Scf00191g00102.1	Chr2	126415083	126416981	PRXQ_POPJCPeroxiredoxin chloroplastic OS=Populus jackii GN=PRXQ PE=1 SV=1
Peaxi162Scf00191g01018.1	Chr2	126433601	126434341	NA
Peaxi162Scf00191g01020.1	Chr2	126435146	126442366	RBOHE_ARATHRespiratory burst oxidase homolog E OS=Arabidopsis thaliana GN=RBOHE PE=2 SV=2
Peaxi162Scf00191g00093.1	Chr2	126519281	126521613	PER48_ARATH Peroxidase 48 OS=Arabidopsis thaliana GN=PER48 PE=3 SV=3
Peaxi162Scf00191g00077.1	Chr2	126715590	126719468	PTR6_ARATH NRT1 PTR FAMILY OS=Arabidopsis thaliana GN= PE=1 SV=1
Peaxi162Scf00191g00064.1	Chr2	126840230	126843568	ARG7_VIGRRIndole-3-acetic acid-induced ARG7 OS=Vigna radiata radiata GN=ARG7 PE=2 SV=1
Peaxi162Scf00191g00051.1	Chr2	126911412	126911792	SAU50_ARATHAuxin-responsive SAUR50 OS=Arabidopsis thaliana GN=SAUR50 PE=1 SV=1
Peaxi162Scf00191g00046.1	Chr2	126992883	127005213	EMB8_PICGLEmbryogenesis-associated EMB8 OS=Picea glauca GN=EMB8 PE=2 SV=1

## Sheet: Supp Table 3
Supplementary Table 3. Expression level (normalized read counts) of the genes present in the HNe2 region.
Gene ID	IL5-Ax-2	IL5-Ax-3	IL5-Ex-1	IL5-Ex-2	IL5-Ex-3	Expressed or not
Peaxi162Scf00403g00840.1	50436.6	35464.6	20.7596	21.6928	23.3422	Expressed
Peaxi162Scf00191g00102.1	2712.16	2333.27	1761.6	7496.83	3126.88	Expressed
Peaxi162Scf00403g00063.1	4688.12	2718.57	1433.4	1930.66	1562.95	Expressed
Peaxi162Scf00716g00016.1	1778.64	1250.74	2288.5	3233.21	2313.79	Expressed
Peaxi162Scf00191g01112.1	1822.38	1649.72	1324.66	1351.85	1387.89	Expressed
Peaxi162Scf00403g00524.1	3797.4	4772.16	520.967	631.063	689.567	Expressed
Peaxi162Scf00403g00715.1	1301.17	1546.06	1591.57	1137.88	1349.96	Expressed
Peaxi162Scf00191g00123.1	542.619	502.642	1360.25	1293.68	1310.08	Expressed
Peaxi162Scf00403g00833.1	558.442	455.702	929.24	1115.21	794.607	Expressed
Peaxi162Scf00403g00522.1	830.217	661.062	941.102	651.769	758.621	Expressed
Peaxi162Scf00716g00110.1	841.385	824.371	639.594	620.216	777.1	Expressed
Peaxi162Scf00191g00046.1	424.416	389.205	729.552	594.579	639.965	Expressed
Peaxi162Scf00716g00019.1	656.169	616.078	597.086	479.213	536.87	Expressed
Peaxi162Scf00191g01422.1	379.74	249.365	495.265	467.381	292.75	Expressed
Peaxi162Scf00191g01211.1	326.688	368.669	374.662	303.699	316.092	Expressed
Peaxi162Scf00191g00103.1	1.86147	0	110.718	0	2.91777	Expressed
Peaxi162Scf00191g01019.1	804.156	1539.22	0.988553	0	1.94518	Expressed
Peaxi162Scf00716g00022.1	263.398	234.696	328.2	301.727	294.695	Expressed
Peaxi162Scf00191g01425.1	274.567	237.63	352.913	291.866	286.914	Expressed
Peaxi162Scf00403g00835.1	312.727	409.741	248.127	201.151	356.941	Expressed
Peaxi162Scf00191g01322.1	247.576	208.293	224.402	260.313	252.874	Expressed
Peaxi162Scf00191g01426.1	266.191	189.713	129.5	160.724	296.64	Expressed
Peaxi162Scf00403g00519.1	238.268	248.387	130.489	129.171	121.574	Expressed
Peaxi162Scf00403g00615.1	364.849	221.984	109.729	73.9526	87.5332	Expressed
Peaxi162Scf00716g00018.1	323.896	320.752	110.718	36.4833	31.1229	Expressed
Peaxi162Scf00191g01321.1	636.623	385.293	7.90842	3.94414	11.6711	Expressed
Peaxi162Scf00191g01424.1	148.918	142.774	108.741	170.584	133.245	Expressed
Peaxi162Scf00716g00029.1	111.688	99.746	141.363	111.422	119.629	Expressed
Peaxi162Scf00403g00616.1	174.048	336.398	76.1186	98.6035	69.0539	Expressed
Peaxi162Scf00403g00838.1	122.857	187.757	0	0	0	Expressed
Peaxi162Scf00191g01212.1	101.45	117.348	83.0384	51.2738	49.6021	Expressed
Peaxi162Scf00191g00051.1	96.7965	50.8509	191.779	221.858	38.9036	Expressed
Peaxi162Scf00191g01018.1	75.3896	118.326	85.0155	50.2878	56.4103	Expressed
Peaxi162Scf00191g00112.1	13.961	20.5359	14.8283	129.171	95.3139	Expressed
Peaxi162Scf00403g00830.1	80.0433	87.0333	63.2674	77.8968	80.725	Not expressed
Peaxi162Scf00191g01430.1	45.6061	57.6962	77.1071	57.19	64.191	Not expressed
Peaxi162Scf00191g01433.1	24.1991	52.8067	53.3819	46.3437	68.0814	Not expressed
Peaxi162Scf00403g00718.1	53.9827	26.4034	15.8168	56.204	41.8214	Not expressed
Peaxi162Scf00403g00716.1	69.8052	48.8951	28.668	34.5112	5.83554	Not expressed
Peaxi162Scf00403g00836.1	39.0909	44.0056	34.5994	35.4973	21.397	Not expressed
Peaxi162Scf00191g01323.1	41.8831	57.6962	20.7596	17.7486	28.2051	Not expressed
Peaxi162Scf00191g01313.1	26.0606	40.094	4.94276	10.8464	5.83554	Not expressed
Peaxi162Scf00716g00017.1	17.684	12.7127	6.91987	12.8185	11.6711	Not expressed
Peaxi162Scf00403g00844.1	4.65368	3.91161	16.8054	23.6648	18.4792	Not expressed
Peaxi162Scf00191g01421.1	4.65368	3.91161	1.97711	15.7766	15.5615	Not expressed
Peaxi162Scf01413g00019.1	2.79221	7.82321	5.93132	7.88828	11.6711	Not expressed
Peaxi162Scf00191g01020.1	1.86147	3.91161	8.89698	0.986035	0	Not expressed
Peaxi162Scf00191g00093.1	1.86147	2.93371	1.97711	3.94414	2.91777	Not expressed
Peaxi162Scf00191g01435.1	0	1.9558	0.988553	2.95811	3.89036	Not expressed
Peaxi162Scf00191g00064.1	0.930736	1.9558	0.988553	1.97207	0.972591	Not expressed
Peaxi162Scf00191g01319.1	0	0	6.91987	0	0	Not expressed
Peaxi162Scf00403g00074.1	0	0	0	0	0.972591	Not expressed
Peaxi162Scf00403g00837.1	0	0	0	0	0.972591	Not expressed
Peaxi162Scf00403g00072.1	0	0	0	1.97207	1.94518	Not expressed
Peaxi162Scf00403g00088.1	0.930736	0.977902	0.988553	0.986035	0.972591	Not expressed
Peaxi162Scf00403g00841.1	1.86147	0	0	0	0	Not expressed
Peaxi162Scf00191g00077.1	1.86147	0	0.988553	0.986035	0	Not expressed
Peaxi162Scf00191g00117.1	0	0.977902	0.988553	0.986035	0	Not expressed
Peaxi162Scf00403g00071.1	0	0	0	0	0	Not expressed
Peaxi162Scf00153g01028.1	0	0	0	0	0	Not expressed

## Sheet: Supp Table 4
Supplementary Table 4. Features of the 34 expressed genes present in the HNe2 region. DEGs that are immune response related were considered. High impact mutations in the coding region, copy number variations were also analyzed. High impact mutation: stop gained or frameshift.
Gene ID	q value	Annotation	High impact mutation	Copy number variation	Differentially expressed	Immune response related	Considered for validation
Peaxi162Scf00403g00840.1	2.91654e-52	CHIA_TOBAC Acidic endochitinase	Yes	No	Yes	Yes	Yes
Peaxi162Scf00191g01019.1	2.02877e-42	FMO1_Probable flavin-containing monooxygenase 1	No	Yes	Yes	Yes	Yes
Peaxi162Scf00191g01321.1	1.16872e-17	TAD1_tRNA-specific adenosine deaminase TAD1	No	No	Yes	No	No
Peaxi162Scf00403g00838.1	2.09514e-14	CHIA_TOBAC Acidic endochitinase	No	No	Yes	Yes	Yes
Peaxi162Scf00191g00123.1	1.39266e-06	KASC2_ 3-Oxoacyl-(Acyl-Carrier-Protein) Synthase	No	No	Yes	No	No
Peaxi162Scf00403g00524.1	3.31843e-06	CNGC1_ Cyclic nucleotide-gated ion channel 1	No	No	Yes	Yes	Yes
Peaxi162Scf00403g00615.1	1.21417e-05	WRK41_ Probable WRKY transcription factor 41	No	No	Yes	No	No
Peaxi162Scf00716g00018.1	0.000238031	CNBL4_ORYSJ Calcineurin B 4	No	No	Yes	No	No
Peaxi162Scf00403g00616.1	0.00112954	HQGT_RAUSEHydroquinone glucosyltransferase	No	No	No	No	No
Peaxi162Scf00403g00833.1	0.00236247	NA	No	No	No	NA	No
Peaxi162Scf00716g00016.1	0.0338897	TSS_ TSS Tetratricopeptide repeat	No	No	No	No	No
Peaxi162Scf00403g00063.1	0.0537976	GH35_ORYSJ Jasmonic acid-amido synthetase JAR1	No	No	No	No	No
Peaxi162Scf00191g00112.1	0.0909419	PMEI3_ Pectinesterase inhibitor 3	No	No	No	Yes	No
Peaxi162Scf00191g00046.1	0.0951544	EMB8_PICGL Embryogenesis-associated EMB8	No	No	No	No	No
Peaxi162Scf00191g01212.1	0.128349	CIPK9_ CBL-interacting serine threonine- kinase 9	No	No	No	No	No
Peaxi162Scf00191g01112.1	0.135517	RRP12_Ribosomal RNA Processing 12 Homolog	No	No	No	No	No
Peaxi162Scf00403g00519.1	0.146124	CHID1_PONABChitinase domain-containing 1	No	No	No	Yes	No
Peaxi162Scf00191g01018.1	0.26506	NA	No	No	No	NA	No
Peaxi162Scf00716g00110.1	0.323915	SINA3_E3 ubiquitin- ligase SINAT3	No	No	No	No	No
Peaxi162Scf00716g00019.1	0.331693	P4KG4_ Phosphatidylinositol 4-kinase gamma 4	No	No	No	Yes	No
Peaxi162Scf00403g00835.1	0.408272	HIP39_ Heavy metal-associated isoprenylated plant 39	No	No	No	No	No
Peaxi162Scf00716g00022.1	0.440216	CNX3_ Cyclic pyranopterin monophosphate mitochondrial	No	No	No	No	No
Peaxi162Scf00191g01422.1	0.486197	YU88_ UPF0187 chloroplastic	No	No	No	No	No
Peaxi162Scf00191g00051.1	0.494276	SAU50_ Auxin-responsive SAUR50	No	No	No	No	No
Peaxi162Scf00191g01425.1	0.560974	SKI25_ Component of SCF(ASK-cullin-F-box) E3 ubiquitin ligase complexes	No	No	No	No	No
Peaxi162Scf00191g00102.1	0.590129	PRXQ_POPJC Peroxiredoxin chloroplastic	No	No	No	No	No
Peaxi162Scf00716g00029.1	0.728769	KELP_ RNA polymerase II transcriptional coactivator KELP	No	No	No	No	No
Peaxi162Scf00191g01322.1	0.750815	ADAT1_DROM -specific adenosine deaminase 1	No	No	No	No	No
Peaxi162Scf00191g01426.1	0.803819	PGLR_VITVI Probable polygalacturonase	No	No	No	No	No
Peaxi162Scf00191g01211.1	0.884444	ZDH15_ Probable S-acyltransferase 12	No	No	No	Yes	No
Peaxi162Scf00403g00715.1	0.894316	UBC10_ Ubiquitin-conjugating enzyme E2 10	No	No	No	No	No
Peaxi162Scf00403g00522.1	0.8949	BECN1_ Beclin-1	No	No	No	Yes	No
Peaxi162Scf00191g01424.1	0.906114	MMK2_MEDSA Mitogen-activated kinase homolog MMK2	No	No	No	Yes	No
Peaxi162Scf00191g00103.1	1	NA	No	No	No	NA	No

## Sheet: Supp Table 5
Supplementary Table 5. List of all the genes differentially-expressed between IL5-Ax and IL5-Ex plant leaves. Normalized read counts are shown.
Gene ID	Annotation	IL5-Ax-2	IL5-Ax-3	IL5-Ex-1	IL5-Ex-2	IL5-Ex-3	q-value
Peaxi162Scf00152g01120.1	ALD1_ARATHAminotransferase chloroplastic OS=Arabidopsis thaliana GN=ALD1 PE=1 SV=2	3035.13	3187.96	0	0	1.94518	4.22889e-92
Peaxi162Scf00784g00423.1	IF62_ARATHEukaryotic translation initiation factor 6-2 OS=Arabidopsis thaliana GN=EIF6-2 PE=2 SV=1	1885.67	1859.97	0	0.986035	0	5.39138e-82
Peaxi162Scf00074g01513.1	DR206_PEADisease resistance response 206 OS=Pisum sativum GN=PI206 PE=1 SV=2	1092.68	1237.05	1.97711	3.94414	5.83554	5.39967e-72
Peaxi162Scf00758g00011.1	ACA13_ARATH calcium-transporting ATPase plasma membrane-type OS=Arabidopsis thaliana GN=ACA13 PE=3 SV=1	4624.83	6134.38	23.7253	10.8464	4.86295	7.72377e-67
Peaxi162Scf00164g00711.1	POP3_ARATHStress-response A B barrel domain-containing HS1 OS=Arabidopsis thaliana GN=HS1 PE=1 SV=1	1755.37	4069.05	0.988553	0	0.972591	2.98781e-65
Peaxi162Scf00828g00031.1	CALM_WHEATCalmodulin OS=Triticum aestivum PE=1 SV=3	574.264	604.343	5.93132	3.94414	4.86295	8.51407e-55
Peaxi162Scf00006g03619.1	BSL1_ARATHSerine threonine- phosphatase BSL1 OS=Arabidopsis thaliana GN=BSL1 PE=1 SV=2	3335.76	3360.07	728.563	647.825	787.799	3.98199e-54
Peaxi162Scf00403g00840.1	CHIA_TOBACAcidic endochitinase OS=Nicotiana tabacum PE=1 SV=1	50436.6	35464.6	20.7596	21.6928	23.3422	2.91654e-52
Peaxi162Scf01350g00016.1	NA	543.55	464.503	0	0	0	7.68839e-50
Peaxi162Scf00289g00129.1	MO3_ARATHMonooxygenase 3 OS=Arabidopsis thaliana GN=MO3 PE=2 SV=1	2801.52	2756.71	165.088	173.542	174.094	1.02516e-49
Peaxi162Scf00449g00512.1	ERG1_PANGISqualene monooxygenase OS=Panax ginseng PE=2 SV=1	7410.52	5345.21	165.088	124.24	173.121	1.74905e-47
Peaxi162Scf00156g00617.1	RPC10_MOUSEDNA-directed RNA polymerase III subunit RPC10 OS=Mus musculus GN=Polr3k PE=3 SV=1	323.896	355.956	34.5994	37.4693	36.9584	3.02245e-43
Peaxi162Scf00191g01019.1	FMO1_ARATHProbable flavin-containing monooxygenase 1 OS=Arabidopsis thaliana GN=FMO1 PE=2 SV=1	804.156	1539.22	0.988553	0	1.94518	2.02877e-42
Peaxi162Scf00038g00211.1	C71A2_SOLMECytochrome P450 71A2 OS=Solanum melongena GN=CYP71A2 PE=2 SV=1	7578.05	9697.85	518.002	496.962	461.981	6.92141e-42
Peaxi162Scf00689g00026.1	EPHA_MYCTUEpoxide hydrolase A OS=Mycobacterium tuberculosis (strain ATCC 25618 H37Rv) GN=ephA PE=1 SV=1	0	0	1027.11	1005.76	634.129	1.43789e-41
Peaxi162Scf00732g00451.1	PER1_ARAHYCationic peroxidase 1 OS=Arachis hypogaea GN=PNC1 PE=1 SV=2	2300.78	5335.43	1.97711	0.986035	2.91777	2.14645e-41
Peaxi162Scf01312g00048.1	CXE6_ARATHProbable carboxylesterase 6 OS=Arabidopsis thaliana GN=CXE6 PE=2 SV=1	5333.12	6112.86	191.779	73.9526	137.135	2.53331e-41
Peaxi162Scf00074g00153.1	DR206_PEADisease resistance response 206 OS=Pisum sativum GN=PI206 PE=1 SV=2	987.511	1265.4	13.8397	16.7626	17.5066	1.2296e-39
Peaxi162Scf00468g00052.1	PTI5_SOLLCPathogenesis-related genes transcriptional activator PTI5 OS=Solanum lycopersicum GN=PTI5 PE=2 SV=1	424.416	709.957	1.97711	2.95811	5.83554	7.76017e-38
Peaxi162Scf00017g00254.1	NA	372.294	463.525	0.988553	0.986035	2.91777	1.43268e-37
Peaxi162Scf00618g00066.1	SARD4_ARATH SAR DEFICIENT 4 OS=Arabidopsis thaliana GN=SARD4 PE=1 SV=1	2157.45	1863.88	126.535	107.478	133.245	3.56912e-37
Peaxi162Scf00784g00410.1	NA	884.199	1013.11	0	0	0	1.65366e-34
Peaxi162Scf00109g00049.1	TRNH_DATSTTropinone reductase homolog OS=Datura stramonium PE=2 SV=1	4818.42	4883.64	19.7711	9.86035	20.4244	3.01825e-34
Peaxi162Scf00451g00323.1	GUB_NICPLLichenase OS=Nicotiana plumbaginifolia GN=GN1 PE=2 SV=3	2649.81	3398.21	4.94276	0.986035	0.972591	4.01492e-34
Peaxi162Scf00032g01116.1	C7D55_HYOMUPremnaspirodiene oxygenase OS=Hyoscyamus muticus GN=CYP71D55 PE=1 SV=1	502.597	665.951	19.7711	7.88828	14.5889	4.48704e-34
Peaxi162Scf01060g00013.1	2NPD_BACSUProbable nitronate monooxygenase OS=Bacillus subtilis (strain 168) GN=yrpB PE=3 SV=1	1795.39	2034.04	55.359	92.6873	98.2317	5.28684e-34
Peaxi162Scf01600g00022.1	NA	231.753	201.448	0	0	0	8.50729e-34
Peaxi162Scf00087g00044.1	NA	213.139	191.669	0	0.986035	1.94518	1.32735e-33
Peaxi162Scf00088g01333.1	RIF1_MOUSETelomere-associated RIF1 OS=Mus musculus GN=Rif1 PE=1 SV=2	21.4069	30.315	412.227	595.565	406.543	1.17791e-32
Peaxi162Scf00384g00008.1	C7A29_PANGICytochrome P450 CYP72A219 OS=Panax ginseng PE=2 SV=1	3472.58	4210.85	1.97711	0	11.6711	1.26754e-32
Peaxi162Scf00957g00022.1	G3OX_PEAGibberellin 3-beta-dioxygenase 1 OS=Pisum sativum GN=LE PE=1 SV=1	352.749	616.078	0	0	0	1.26754e-32
Peaxi162Scf00160g01740.1	WRK51_ARATHProbable WRKY transcription factor 51 OS=Arabidopsis thaliana GN=WRKY51 PE=1 SV=1	291.32	318.796	0	0	0.972591	1.01491e-31
Peaxi162Scf00152g00067.1	PR06_SOLLCPathogenesis-related leaf 6 OS=Solanum lycopersicum GN=PR1B1 PE=1 SV=2	78638.8	40940.8	17.794	10.8464	44.7392	1.08524e-31
Peaxi162Scf00542g00622.1	YSL3_ARATHMetal-nicotianamine transporter YSL3 OS=Arabidopsis thaliana GN=YSL3 PE=2 SV=1	2325.91	2027.19	396.41	326.378	389.036	1.46204e-31
Peaxi162Scf00771g00012.1	TRNH_DATSTTropinone reductase homolog OS=Datura stramonium PE=2 SV=1	27546.1	27325.5	114.672	26.623	114.766	4.33787e-30
Peaxi162Scf00901g00419.1	PFPA_RICCOPyrophosphate--fructose 6-phosphate 1-phosphotransferase subunit alpha OS=Ricinus communis GN=PFP-ALPHA PE=3 SV=1	190.801	171.133	0	0	0	1.38352e-29
Peaxi162Scf00007g00011.1	BEBT_TOBACBenzyl alcohol O-benzoyltransferase OS=Nicotiana tabacum GN=HSR201 PE=1 SV=1	3421.39	4215.73	235.276	103.534	112.821	3.37905e-29
Peaxi162Scf00692g00520.1	FIGL1_ARATHATPase family AAA domain-containing FIGL1 OS=Arabidopsis thaliana GN=FIGL1 PE=2 SV=2	916.775	1072.76	8.89698	21.6928	5.83554	6.71035e-29
Peaxi162Scf01175g00020.1	NA	184.286	223.94	0.988553	0.986035	0	7.36404e-29
Peaxi162Scf00658g00425.1	WAKLQ_ARATHWall-associated receptor kinase-like 20 OS=Arabidopsis thaliana GN=WAKL20 PE=2 SV=1	774.372	615.1	38.5536	43.3855	69.0539	2.84553e-28
Peaxi162Scf00714g00024.1	TLP_ACTDEThaumatin OS=Actinidia deliciosa GN=tlp PE=1 SV=2	408.593	929.007	1.97711	0	3.89036	4.11668e-28
Peaxi162Scf00047g00053.1	LRKS2_ARATHReceptor like kinase OS=Arabidopsis thaliana GN=LECRKS2 PE=2 SV=2	321.104	275.768	18.7825	24.6509	12.6437	6.76214e-28
Peaxi162Scf00203g01317.1	TOM1_TOBACTobamovirus multiplication 1 OS=Nicotiana tabacum GN=TOM1 PE=1 SV=1	0	0	189.802	174.528	188.683	7.47816e-28
Peaxi162Scf00383g01014.1	NA	256.883	353.023	3.95421	0	0.972591	7.48669e-28
Peaxi162Scf00699g00648.1	PFKA3_ARATHATP-dependent 6-phosphofructokinase 3 OS=Arabidopsis thaliana GN=PFK3 PE=1 SV=1	553.788	929.007	14.8283	29.5811	33.0681	1.52088e-27
Peaxi162Scf00100g00017.1	SCT_ARATHSpermidine coumaroyl- acyltransferase OS=Arabidopsis thaliana GN=SCT PE=1 SV=1	533.312	721.692	25.7024	13.8045	25.2874	2.18415e-27
Peaxi162Scf00100g00019.1	F6H1_ARATHFeruloyl ortho-hydroxylase 1 OS=Arabidopsis thaliana GN=F6 H1 PE=1 SV=1	228.03	438.1	0	0	0	8.56416e-27
Peaxi162Scf00071g01213.1	BGL12_ORYSIBeta-glucosidase 12 OS=Oryza sativa indica GN=BGLU12 PE=3 SV=1	379.74	556.426	2.96566	3.94414	4.86295	2.19237e-26
Peaxi162Scf00218g00073.1	BBE13_ARATHBerberine bridge enzyme-like 13 OS=Arabidopsis thaliana GN=At1g30760 PE=1 SV=1	8182.1	21357.4	4.94276	0.986035	8.75332	2.35263e-26
Peaxi162Scf00317g00118.1	GLO5_ARATHPeroxisomal (S)-2-hydroxy-acid oxidase GLO5 OS=Arabidopsis thaliana GN=GLO5 PE=1 SV=1	1866.13	3017.81	122.581	68.0364	153.669	4.41248e-26
Peaxi162Scf00064g90024.1	M3K5G_ARATHMitogen-activated kinase kinase kinase 5 OS=Arabidopsis thaliana GN=MAPKKK5 PE=1 SV=1	2635.84	2896.55	682.101	689.239	787.799	7.29375e-26
Peaxi162Scf00167g01330.1	PER4_VITVIPeroxidase 4 OS=Vitis vinifera GN=GSVIVT00023967001 PE=1 SV=1	292.251	278.702	0.988553	4.93018	3.89036	7.29375e-26
Peaxi162Scf00393g00919.1	U71K2_PYRCOUDP-glycosyltransferase 71K2 OS=Pyrus communis GN=UGT71K2 PE=1 SV=1	5.58442	2.93371	134.443	193.263	170.203	9.86858e-26
Peaxi162Scf00303g00092.1	NA	194.524	190.691	0.988553	0.986035	0	1.32353e-25
Peaxi162Scf00171g00131.1	SPI1_SOLTUSerine protease inhibitor 1 OS=Solanum tuberosum PE=1 SV=2	3760.17	7704.89	342.039	222.844	221.751	1.98319e-25
Peaxi162Scf00073g01827.1	NA	243.853	449.835	3.95421	1.97207	3.89036	4.75678e-25
Peaxi162Scf00611g00215.1	UGT8_CATRO7-deoxyloganetic acid glucosyltransferase OS=Catharanthus roseus GN=UGT709C2 PE=1 SV=1	1224.85	1313.32	427.055	375.679	400.707	5.49317e-25
Peaxi162Scf01253g00024.1	WRK50_ARATHProbable WRKY transcription factor 50 OS=Arabidopsis thaliana GN=WRKY50 PE=2 SV=1	508.182	708.001	14.8283	25.6369	28.2051	6.60106e-25
Peaxi162Scf00013g00132.1	NA	234.545	290.437	1.97711	0	3.89036	8.5718e-25
Peaxi162Scf00901g00032.1	NA	161.948	239.586	0	0	0	1.21818e-24
Peaxi162Scf00544g00513.1	FAR_SIMCHAlcohol-forming fatty acyl- reductase OS=Simmondsia chinensis PE=1 SV=1	2953.23	3551.74	14.8283	63.1063	12.6437	2.5317e-24
Peaxi162Scf00390g90026.1	PTI6_SOLLCPathogenesis-related genes transcriptional activator PTI6 OS=Solanum lycopersicum GN=PTI6 PE=2 SV=1	223.377	296.304	10.8741	7.88828	17.5066	4.86229e-24
Peaxi162Scf00257g01624.1	Y4729_ARATHG-type lectin S-receptor-like serine threonine- kinase At4g27290 OS=Arabidopsis thaliana GN=At4g27290 PE=3 SV=4	1780.5	1659.5	598.075	552.18	570.911	1.00351e-23
Peaxi162Scf00390g00215.1	RL10_SOLME60S ribosomal L10 OS=Solanum melongena GN=RPL10 PE=2 SV=1	4313.03	4397.62	1752.7	1768.95	2015.21	1.14576e-23
Peaxi162Scf00530g00817.1	HYES_MOUSEBifunctional epoxide hydrolase 2 OS=Mus musculus GN=Ephx2 PE=1 SV=2	362.056	355.956	7.90842	0.986035	6.80814	1.3356e-23
Peaxi162Scf00634g00517.1	SARD1_ARATH SAR DEFICIENT 1 OS=Arabidopsis thaliana GN=SARD1 PE=1 SV=1	627.316	995.504	2.96566	1.97207	8.75332	3.4896e-23
Peaxi162Scf00501g00035.1	Y3475_ARATHProbable LRR receptor-like serine threonine- kinase At3g47570 OS=Arabidopsis thaliana GN=At3g47570 PE=2 SV=1	147.056	157.442	662.33	538.375	579.664	3.51607e-23
Peaxi162Scf00071g00650.1	LOX15_SOLTUProbable linoleate 9S-lipoxygenase 5 OS=Solanum tuberosum GN= PE=2 SV=1	1056.39	2430.09	25.7024	12.8185	35.0133	4.20152e-23
Peaxi162Scf00117g01123.1	NA	233.615	163.31	0	0	0.972591	5.5631e-23
Peaxi162Scf00399g00920.1	GSTF_HYOMUGlutathione S-transferase OS=Hyoscyamus muticus PE=1 SV=1	4359.57	5481.14	18.7825	10.8464	23.3422	7.75435e-23
Peaxi162Scf00431g00214.1	DAO_ORYSJ2-oxoglutarate-dependent dioxygenase DAO OS=Oryza sativa japonica GN=DAO PE=2 SV=2	132.165	101.702	0.988553	0.986035	1.94518	1.22016e-22
Peaxi162Scf00420g00547.1	PER55_ARATHPeroxidase 55 OS=Arabidopsis thaliana GN=PER55 PE=1 SV=1	134.026	162.332	0	0.986035	0	1.38904e-22
Peaxi162Scf00071g00095.1	ACD6_ARATH ACCELERATED CELL DEATH 6 OS=Arabidopsis thaliana GN=ACD6 PE=1 SV=1	278.29	308.039	3.95421	8.87432	5.83554	2.24456e-22
Peaxi162Scf00518g00073.1	CXE17_ARATHProbable carboxylesterase 17 OS=Arabidopsis thaliana GN=CXE17 PE=2 SV=1	154.502	207.315	0	0	0	2.24909e-22
Peaxi162Scf00580g00512.1	CHID_SOLLCBasic endochitinase (Fragment) OS=Solanum lycopersicum GN=CHI14 PE=2 SV=1	5294.03	2559.17	11.8626	1.97207	33.0681	2.576e-22
Peaxi162Scf00858g00312.1	NA	103.312	102.68	3.95421	1.97207	1.94518	3.49306e-22
Peaxi162Scf00088g01714.1	NA	94.0043	142.774	0	0	0	4.93939e-22
Peaxi162Scf01324g00253.1	PSMD3_TOBACProbable 26S proteasome non-ATPase regulatory subunit 3 OS=Nicotiana tabacum GN=21D7 PE=2 SV=1	121.926	123.216	1145.73	1099.43	672.06	6.25685e-22
Peaxi162Scf00993g00334.1	PLP2_ARATHPatatin 2 OS=Arabidopsis thaliana GN=PLP2 PE=1 SV=1	2309.16	3094.08	1.97711	0	14.5889	8.1836e-22
Peaxi162Scf00078g90023.1	F3PH_ARATHFlavonoid 3 -monooxygenase OS=Arabidopsis thaliana GN=CYP75B1 PE=1 SV=1	1423.1	1877.57	23.7253	50.2878	49.6021	9.38211e-22
Peaxi162Scf01052g00013.1	SC61B_ARATH transport Sec61 subunit beta OS=Arabidopsis thaliana GN=At2g45070 PE=1 SV=1	1328.16	1299.63	530.853	510.766	568.966	4.37513e-21
Peaxi162Scf00100g00063.1	NA	147.987	190.691	0.988553	0	0.972591	4.93937e-21
Peaxi162Scf00016g01221.1	DES_CAPAN9-divinyl ether synthase OS=Capsicum annuum GN=DES PE=2 SV=1	452.338	1333.86	0.988553	0	3.89036	6.44561e-21
Peaxi162Scf00016g02523.1	GH31_ARATHProbable indole-3-acetic acid-amido synthetase OS=Arabidopsis thaliana GN= PE=2 SV=1	699.913	607.277	16.8054	11.8324	2.91777	6.71774e-21
Peaxi162Scf00818g00216.1	GLIP1_ARATHGDSL esterase lipase 1 OS=Arabidopsis thaliana GN=GLIP1 PE=1 SV=1	1244.39	973.99	91.9354	82.827	93.3687	7.53945e-21
Peaxi162Scf00801g00712.1	C71A4_SOLMECytochrome P450 71A4 OS=Solanum melongena GN=CYP71A4 PE=2 SV=1	266.191	326.619	0	0	4.86295	9.98154e-21
Peaxi162Scf00110g02021.1	ALFC6_ARATHFructose-bisphosphate aldolase cytosolic OS=Arabidopsis thaliana GN=FBA6 PE=1 SV=1	2070.89	2244.28	617.846	586.691	770.292	1.00941e-20
Peaxi162Scf00592g00443.1	GST23_MAIZEGlutathione transferase GST 23 OS=Zea mays PE=2 SV=1	5991.15	8010.97	26.6909	4.93018	57.3829	1.27331e-20
Peaxi162Scf00162g00416.1	LEUD_DECAR3-isopropylmalate dehydratase small subunit OS=Dechloromonas aromatica (strain RCB) GN=leuD PE=3 SV=1	0	0	163.111	98.6035	138.108	1.54339e-20
Peaxi162Scf00102g01136.1	LDHB_HORVUL-lactate dehydrogenase B (Fragment) OS=Hordeum vulgare PE=1 SV=1	735.281	783.299	176.951	132.129	169.231	2.09442e-20
Peaxi162Scf00618g00333.1	BIP4_TOBACLuminal-binding 4 OS=Nicotiana tabacum GN=BIP4 PE=2 SV=1	10148.7	5800.91	522.944	549.222	543.678	6.88486e-20
Peaxi162Scf00164g01128.1	SCL9_ARATHScarecrow 9 OS=Arabidopsis thaliana GN=SCL9 PE=2 SV=1	2.79221	16.6243	432.986	288.908	403.625	1.00457e-19
Peaxi162Scf00016g01228.1	DES_CAPAN9-divinyl ether synthase OS=Capsicum annuum GN=DES PE=2 SV=1	232.684	751.029	1.97711	0.986035	3.89036	1.29461e-19
Peaxi162Scf00027g00097.1	NA	0	0	123.569	92.6873	168.258	1.48338e-19
Peaxi162Scf00020g00149.1	1A1C_TOBAC1-aminocyclopropane-1-carboxylate synthase OS=Nicotiana tabacum GN=ACS1 PE=2 SV=1	256.883	462.548	0	0.986035	4.86295	1.50505e-19
Peaxi162Scf00293g00117.1	MLO1_ARATHMLO 1 OS=Arabidopsis thaliana GN=MLO1 PE=1 SV=1	7517.55	5429.31	1802.13	1552.02	1772.06	3.54802e-19
Peaxi162Scf00391g00729.1	IP23_SOLLC ase inhibitor type-2 CEVI57 OS=Solanum lycopersicum GN=CEVI57 PE=2 SV=1	382.533	1035.6	4.94276	7.88828	2.91777	3.68003e-19
Peaxi162Scf00103g02125.1	NA	4.65368	7.82321	224.402	155.794	132.272	3.92866e-19
Peaxi162Scf01279g00027.1	NIP11_ORYSJAquaporin NIP1-1 OS=Oryza sativa japonica GN=NIP1-1 PE=2 SV=1	150.779	126.149	1.97711	1.97207	1.94518	4.34388e-19
Peaxi162Scf00220g00118.1	LRR1_CAPANLeucine-rich repeat 1 OS=Capsicum annuum GN=LRR1 PE=1 SV=2	170.325	254.254	3.95421	0.986035	3.89036	6.47909e-19
Peaxi162Scf00003g02039.1	NA	328.55	270.879	10.8741	3.94414	3.89036	7.60095e-19
Peaxi162Scf00040g03010.1	MENH_BACSU 2-succinyl-6-hydroxy-2,4-cyclohexadiene-1-carboxylate synthase OS=Bacillus subtilis (strain 168) GN=menH PE=3 SV=2	336.926	436.144	51.4048	55.218	68.0814	8.38206e-19
Peaxi162Scf01261g00011.1	CHIT_PETHYAcidic endochitinase OS=Petunia hybrida PE=2 SV=1	71469.4	58404.2	626.743	622.188	854.907	8.47685e-19
Peaxi162Scf00121g02010.1	Y2913_ARATHG-type lectin S-receptor-like serine threonine- kinase At2g19130 OS=Arabidopsis thaliana GN=At2g19130 PE=2 SV=1	272.706	206.337	7.90842	1.97207	9.72591	9.09563e-19
Peaxi162Scf00875g00228.1	NA	5890.63	4869.95	35.5879	47.3297	84.6154	1.66519e-18
Peaxi162Scf00084g00410.1	LONP2_SPIOLLon protease homolog peroxisomal OS=Spinacia oleracea PE=2 SV=2	8865.26	8613.36	3069.46	2653.42	2220.42	1.77181e-18
Peaxi162Scf01089g90016.1	C7A29_PANGICytochrome P450 CYP72A219 OS=Panax ginseng PE=2 SV=1	870.238	1454.14	8.89698	4.93018	20.4244	1.77181e-18
Peaxi162Scf00010g01113.1	HSR4_ARATH HYPER-SENSITIVITY-RELATED 4 OS=Arabidopsis thaliana GN=HSR4 PE=2 SV=1	161.948	108.547	0	0	0	2.70066e-18
Peaxi162Scf00719g00031.1	C94A1_VICSACytochrome P450 94A1 OS=Vicia sativa GN=CYP94A1 PE=2 SV=2	275.498	251.321	2.96566	2.95811	11.6711	3.28581e-18
Peaxi162Scf00382g00033.1	NRH1_ORYSJNRR repressor homolog 1 OS=Oryza sativa japonica GN=RH1 PE=1 SV=1	1714.42	2084.89	2.96566	1.97207	1.94518	4.12135e-18
Peaxi162Scf00007g00012.1	BEBT_TOBACBenzyl alcohol O-benzoyltransferase OS=Nicotiana tabacum GN=HSR201 PE=1 SV=1	976.342	1448.27	42.5078	7.88828	13.6163	6.19944e-18
Peaxi162Scf00038g02527.1	GT14A_ARATHBeta-glucuronosyltransferase 14A OS=Arabidopsis thaliana GN=GLCAT14A PE=2 SV=1	524.004	815.57	33.6108	33.5252	51.5473	8.39867e-18
Peaxi162Scf00272g00225.1	MLO6_ARATHMLO 6 OS=Arabidopsis thaliana GN=MLO6 PE=2 SV=2	514.697	424.409	4.94276	15.7766	16.534	9.7041e-18
Peaxi162Scf00191g01321.1	RUMI_DROPSO-glucosyltransferase rumi OS=Drosophila pseudoobscura pseudoobscura GN=rumi PE=3 SV=1	636.623	385.293	7.90842	3.94414	11.6711	1.16872e-17
Peaxi162Scf00376g00036.1	Y1848_ARATHProbable inactive receptor kinase At1g48480 OS=Arabidopsis thaliana GN=RKL1 PE=2 SV=1	208.485	263.056	3.95421	0	7.78073	1.29513e-17
Peaxi162Scf00003g00251.1	UGT_FRAAN UDP-glucose glucosyltransferase OS=Fragaria ananassa GN=GT5 PE=2 SV=1	2646.08	4051.45	413.215	306.657	510.61	3.06564e-17
Peaxi162Scf00075g01414.1	NA	199.178	370.625	6.91987	3.94414	11.6711	3.06564e-17
Peaxi162Scf00334g00321.1	SUCA2_SOLLCSuccinate-- ligase	2795.93	2979.67	1289.07	1241.42	1361.63	6.19811e-17
Peaxi162Scf00399g00041.1	PME40_ARATHProbable pectinesterase pectinesterase inhibitor 40 OS=Arabidopsis thaliana GN=PME40 PE=2 SV=1	357.403	329.553	1574.76	2274.78	1556.15	6.19811e-17
Peaxi162Scf00953g00316.1	CCD1_PHAVUCarotenoid 9,10(9 ,10 )-cleavage dioxygenase 1 OS=Phaseolus vulgaris GN=CCD1 PE=1 SV=1	2165.82	2218.86	3919.61	4281.36	4273.56	1.03173e-16
Peaxi162Scf01132g00021.1	C7A12_PANGICytochrome P450 CYP736A12 OS=Panax ginseng PE=2 SV=1	1070.35	1460.99	12.8512	2.95811	16.534	1.19288e-16
Peaxi162Scf00015g00942.1	NIMI2_ARATH NIM1-INTERACTING 2 OS=Arabidopsis thaliana GN=NIMIN-2 PE=1 SV=1	1829.83	2139.65	10.8741	4.93018	13.6163	1.39319e-16
Peaxi162Scf00756g00437.1	GLRX_PSEAEGlutaredoxin OS=Pseudomonas aeruginosa (strain ATCC 15692 DSM 22644 CIP 104116 JCM 14847 LMG 12228 1C PRS 101 PAO1) GN=grx PE=3 SV=1	804.156	889.891	285.692	241.579	300.531	1.43454e-16
Peaxi162Scf00680g00638.1	PHT19_ARATHProbable inorganic phosphate transporter 1-9 OS=Arabidopsis thaliana GN=PHT1-9 PE=2 SV=1	1564.57	707.023	2.96566	0	2.91777	1.51111e-16
Peaxi162Scf00523g00015.1	AATC_ORYSJAspartate cytoplasmic OS=Oryza sativa japonica GN=Os01g0760600 PE=2 SV=1	1031.26	1253.67	207.596	129.171	132.272	1.80103e-16
Peaxi162Scf00111g00223.1	NA	402.078	508.509	0	0	0	1.85124e-16
Peaxi162Scf00400g00512.1	INVB_ARATHProbable alkaline neutral invertase B OS=Arabidopsis thaliana GN=INVB PE=1 SV=1	98.658	147.663	0	0	0.972591	1.96142e-16
Peaxi162Scf00059g00319.1	NA	147.056	97.7902	753.277	548.236	693.457	1.97115e-16
Peaxi162Scf00409g00216.1	VTSS1_SOLTUVetispiradiene synthase 1 OS=Solanum tuberosum GN=PVS1 PE=1 SV=1	1541.3	3087.24	24.7138	5.91621	46.6844	2.44334e-16
Peaxi162Scf00757g00315.1	ESTE_PSEFLArylesterase OS=Pseudomonas fluorescens PE=1 SV=4	407.662	440.056	67.2216	57.19	93.3687	2.45259e-16
Peaxi162Scf00295g01123.1	RAH1E_ARATHRas-related RABH1e OS=Arabidopsis thaliana GN=RABH1E PE=2 SV=1	217.792	247.409	19.7711	15.7766	25.2874	2.7516e-16
Peaxi162Scf00013g00229.1	NA	780.888	758.852	1384.96	1406.09	1359.68	2.92669e-16
Peaxi162Scf00000g00776.1	DGK5_ARATHDiacylglycerol kinase 5 OS=Arabidopsis thaliana GN=DGK5 PE=2 SV=1	138.68	94.8565	0	0	0	3.67098e-16
Peaxi162Scf00434g00422.1	AT74_ARATHPhosphoglycerate mutase AT74 OS=Arabidopsis thaliana GN=At3g05170 PE=2 SV=1	4293.49	3090.17	19.7711	4.93018	14.5889	4.13617e-16
Peaxi162Scf00498g00524.1	NA	261.537	253.277	10.8741	12.8185	6.80814	6.71505e-16
Peaxi162Scf00282g00617.1	PR4B_TOBACPathogenesis-related PR-4B OS=Nicotiana tabacum PE=2 SV=1	12787.4	7989.46	30.6451	15.7766	83.6428	7.41401e-16
Peaxi162Scf00520g00052.1	RS3A_CATRO40S ribosomal S3a OS=Catharanthus roseus GN=RPS3A PE=2 SV=4	1335.61	1264.43	439.906	422.023	425.995	8.40085e-16
Peaxi162Scf00313g00816.1	STEL_TOXVRStellacyanin OS=Toxicodendron vernicifluum PE=1 SV=1	906.537	1228.24	35.5879	11.8324	36.9584	1.09144e-15
Peaxi162Scf00521g00213.1	AAE11_ARATHButyrate-- ligase peroxisomal OS=Arabidopsis thaliana GN=AAE11 PE=1 SV=1	2689.83	2431.06	22.7367	4.93018	47.6569	1.23354e-15
Peaxi162Scf00074g00092.1	NA	172.186	110.503	0	0.986035	0.972591	1.29868e-15
Peaxi162Scf00066g00063.1	CML44_ARATHProbable calcium-binding CML44 OS=Arabidopsis thaliana GN=CML44 PE=2 SV=2	135.887	226.873	0	0	3.89036	1.42425e-15
Peaxi162Scf00381g00221.1	Y4729_ARATHG-type lectin S-receptor-like serine threonine- kinase At4g27290 OS=Arabidopsis thaliana GN=At4g27290 PE=3 SV=4	5058.55	4364.38	8.89698	2.95811	36.9584	1.67517e-15
Peaxi162Scf00589g00519.1	CML41_ARATHProbable calcium-binding CML41 OS=Arabidopsis thaliana GN=CML41 PE=2 SV=2	1752.58	2991.4	72.1644	33.5252	22.3696	2.38469e-15
Peaxi162Scf00062g00612.1	C82C2_ARATHCytochrome P450 82C2 OS=Arabidopsis thaliana GN=CYP82C2 PE=2 SV=2	698.052	1006.26	26.6909	15.7766	29.1777	3.18502e-15
Peaxi162Scf00033g00202.1	CAP13_ARATH clathrin assembly At1g25240 OS=Arabidopsis thaliana GN=At1g25240 PE=3 SV=1	120.996	154.508	2.96566	0	2.91777	4.02436e-15
Peaxi162Scf00167g00126.1	NA	146.126	148.641	14.8283	19.7207	13.6163	4.92104e-15
Peaxi162Scf00945g00119.1	C81E8_MEDTRCytochrome P450 81E8 OS=Medicago truncatula GN=CYP81E8 PE=2 SV=1	886.061	1203.8	103.798	56.204	131.3	4.94933e-15
Peaxi162Scf00573g00615.1	GSO2_ARATHLRR receptor-like serine threonine- kinase GSO2 OS=Arabidopsis thaliana GN=GSO2 PE=1 SV=2	418.831	230.785	0	0	0	5.4932e-15
Peaxi162Scf00244g00910.1	UGT9_GARJABeta-D-glucosyl crocetin beta-1,6-glucosyltransferase OS=Gardenia jasminoides GN=UGT94E5 PE=1 SV=1	102.381	280.658	0	0	0.972591	6.46598e-15
Peaxi162Scf00195g00617.1	SBT23_ARATHSubtilisin-like protease OS=Arabidopsis thaliana GN= PE=2 SV=1	364.849	308.039	22.7367	43.3855	45.7118	8.43526e-15
Peaxi162Scf00095g00013.1	Y1439_ARATHBTB POZ domain-containing At1g04390 OS=Arabidopsis thaliana GN=At1g04390 PE=2 SV=3	17.684	9.77902	106.764	105.506	103.095	9.02022e-15
Peaxi162Scf00660g00120.1	ODO2B_ARATHDihydrolipoyllysine-residue succinyltransferase component of 2-oxoglutarate dehydrogenase complex mitochondrial OS=Arabidopsis thaliana GN=At4g26910 PE=1 SV=2	3712.71	3912.59	1487.77	1368.62	1632.98	9.14215e-15
Peaxi162Scf00026g00086.1	FERON_ARATHReceptor kinase FERONIA OS=Arabidopsis thaliana GN=FER PE=1 SV=1	370.433	320.752	1.97711	1.97207	11.6711	9.32864e-15
Peaxi162Scf00056g00128.1	RUMI_DROMEO-glucosyltransferase rumi OS=Drosophila melanogaster GN=rumi PE=1 SV=1	935.39	692.355	0	0.986035	3.89036	9.92718e-15
Peaxi162Scf00372g00069.1	RL5_CUCSA60S ribosomal L5 OS=Cucumis sativus GN=RPL5 PE=2 SV=1	3695.95	3789.37	1919.77	1856.7	1935.46	1.42413e-14
Peaxi162Scf00673g00127.1	PDI21_ARATH disulfide-isomerase like 2-1 OS=Arabidopsis thaliana GN=PDIL2-1 PE=2 SV=1	8818.72	7178.78	2373.52	2404.94	2887.62	1.42413e-14
Peaxi162Scf00188g00071.1	NA	81.9048	131.039	0	0.986035	0.972591	2.04628e-14
Peaxi162Scf00403g00838.1	CHIB_TOBACBasic endochitinase OS=Nicotiana tabacum PE=2 SV=1	122.857	187.757	0	0	0	2.09514e-14
Peaxi162Scf00420g00140.1	PLY18_SOLLCProbable pectate lyase P18 OS=Solanum lycopersicum GN=9612 PE=2 SV=1	461.645	92.9007	0.988553	0.986035	2.91777	2.10914e-14
Peaxi162Scf01123g00008.1	NA	0.930736	1.9558	76.1186	60.1481	62.2458	2.33055e-14
Peaxi162Scf00158g00011.1	ACLA1_ARATHATP-citrate synthase alpha chain 1 OS=Arabidopsis thaliana GN=ACLA-1 PE=1 SV=1	6145.65	10068.5	1991.93	1686.12	2073.56	2.91806e-14
Peaxi162Scf00818g00124.1	NA	5097.64	5584.8	599.063	1076.75	842.264	3.1104e-14
Peaxi162Scf00459g00129.1	PARG1_ARATHPoly(ADP-ribose) glycohydrolase 1 OS=Arabidopsis thaliana GN=PARG1 PE=1 SV=2	493.29	395.072	38.5536	31.5531	28.2051	3.18994e-14
Peaxi162Scf00075g01320.1	BAGP1_ARATHBAG-associated GRAM 1 OS=Arabidopsis thaliana GN=BAGP1 PE=1 SV=1	3328.31	4685.13	669.25	416.107	802.387	4.82494e-14
Peaxi162Scf00580g00069.1	NA	75.3896	79.2101	0	0	0	6.86552e-14
Peaxi162Scf01286g00119.1	SYT3_ARATHSynaptotagmin-3 OS=Arabidopsis thaliana GN=SYT3 PE=2 SV=1	137.749	152.553	4.94276	5.91621	11.6711	6.91337e-14
Peaxi162Scf00348g00108.1	RIPK_ARATHSerine threonine- kinase RIPK OS=Arabidopsis thaliana GN=RIPK PE=1 SV=1	128.442	201.448	0	0	2.91777	7.48746e-14
Peaxi162Scf00164g00117.1	NA	0.930736	1.9558	106.764	58.1761	92.3961	9.25156e-14
Peaxi162Scf02035g00034.1	NA	1994.57	2981.62	32.6222	5.91621	57.3829	9.57249e-14
Peaxi162Scf00130g00093.1	E13H_TOBACGlucan endo-1,3-beta- acidic isoform PR-Q OS=Nicotiana tabacum PE=1 SV=1	5670.04	2662.83	46.462	32.5392	29.1777	1.01932e-13
Peaxi162Scf00347g00318.1	TDR_ARATHLeucine-rich repeat receptor kinase TDR OS=Arabidopsis thaliana GN=TDR PE=1 SV=1	73.5281	126.149	530.853	417.093	540.76	1.04757e-13
Peaxi162Scf00089g00520.1	RL171_ARATH60S ribosomal L17-1 OS=Arabidopsis thaliana GN=RPL17A PE=2 SV=1	2294.26	2474.09	1323.67	1203.95	1286.74	1.09034e-13
Peaxi162Scf00437g00320.1	STP13_ARATHSugar transport 13 OS=Arabidopsis thaliana GN=STP13 PE=1 SV=2	4104.55	5146.7	418.158	267.216	643.855	1.30696e-13
Peaxi162Scf01393g00015.1	HMDH3_SOLTU3-hydroxy-3-methylglutaryl-coenzyme A reductase 3 OS=Solanum tuberosum GN=HMG3 PE=2 SV=1	514.697	825.349	1.97711	2.95811	19.4518	1.30696e-13
Peaxi162Scf00799g00113.1	KN7H_ARATHKinesin KIN-7H OS=Arabidopsis thaliana GN=KIN7H PE=2 SV=1	1.86147	0	49.4276	78.8828	66.1362	1.33793e-13
Peaxi162Scf00349g00008.1	TMN3_ARATHTransmembrane 9 superfamily member 3 OS=Arabidopsis thaliana GN=TMN3 PE=2 SV=1	115.411	138.862	12.8512	12.8185	10.6985	1.35801e-13
Peaxi162Scf01184g00135.1	LET12_SOLLCHomeobox knotted-1-like LET12 OS=Solanum lycopersicum GN=LET12 PE=2 SV=1	256.883	326.619	52.3933	24.6509	34.0407	1.71859e-13
Peaxi162Scf00985g00423.1	PERX_SOLTUSuberization-associated anionic peroxidase OS=Solanum tuberosum PE=2 SV=2	81.9048	127.127	0	0	0	1.75896e-13
Peaxi162Scf00325g00711.1	BGIA_MOMCHGlu protease inhibitor OS=Momordica charantia PE=1 SV=1	2599.55	1797.38	7.90842	0.986035	29.1777	1.82378e-13
Peaxi162Scf00228g00020.1	E13F_TOBACGlucan endo-1,3-beta- basic vacuolar isoform GLB OS=Nicotiana tabacum PE=2 SV=1	107.965	886.957	3.95421	0.986035	0.972591	1.92245e-13
Peaxi162Scf01125g00110.1	NA	434.654	399.962	38.5536	46.3437	33.0681	2.0195e-13
Peaxi162Scf00379g00518.1	CRPK1_ARATHCold-responsive kinase 1 OS=Arabidopsis thaliana GN=CRPK1 PE=1 SV=1	536.104	612.167	212.539	161.71	177.012	2.08155e-13
Peaxi162Scf00131g01512.1	RS261_ARATH40S ribosomal S26-1 OS=Arabidopsis thaliana GN=RPS26A PE=2 SV=2	949.351	983.769	465.608	518.655	492.131	2.63932e-13
Peaxi162Scf00188g00624.1	PER11_ARATHPeroxidase 11 OS=Arabidopsis thaliana GN=PER11 PE=1 SV=1	93.0736	289.459	0	1.97207	0	3.84625e-13
Peaxi162Scf00450g00004.1	LRK10_WHEATRust resistance kinase Lr10 OS=Triticum aestivum GN=LRK10 PE=2 SV=1	412.316	425.387	7.90842	0.986035	8.75332	3.92702e-13
Peaxi162Scf00079g00143.1	SAT1_ARATHSerine acetyltransferase chloroplastic OS=Arabidopsis thaliana GN=SAT1 PE=1 SV=2	195.455	341.288	1.97711	5.91621	11.6711	6.77989e-13
Peaxi162Scf00254g00044.1	NA	611.494	663.017	14.8283	13.8045	38.9036	8.02736e-13
Peaxi162Scf00013g01239.1	SUCB_SOLLCSuccinate-- ligase	3198.94	3746.34	1509.52	1363.69	1596.02	8.26897e-13
Peaxi162Scf00102g00734.1	NA	85.6277	383.338	0	0	0.972591	8.55325e-13
Peaxi162Scf01390g00026.1	RSSA_DAUCA40S ribosomal SA OS=Daucus carota GN=179B PE=2 SV=1	2808.03	2587.53	1439.33	1552.02	1573.65	8.64178e-13
Peaxi162Scf00450g00086.1	SPG1_SCHPOSeptum-promoting GTP-binding 1 OS=Schizosaccharomyces pombe (strain 972 ATCC 24843) GN=spg1 PE=1 SV=1	486.775	663.017	95.8896	51.2738	44.7392	8.7624e-13
Peaxi162Scf00128g01533.1	SGPL_ARATHSphingosine-1-phosphate lyase OS=Arabidopsis thaliana GN=DPL1 PE=1 SV=1	5885.04	5982.8	1021.18	520.627	878.249	1.54112e-12
Peaxi162Scf00463g00320.1	FACR2_ARATHFatty acyl- reductase 2 OS=Arabidopsis thaliana GN=FAR2 PE=1 SV=2	68.8745	211.227	0.988553	0	0	1.59658e-12
Peaxi162Scf00485g00104.1	ACY1_MOUSEAminoacylase-1 OS=Mus musculus GN=Acy1 PE=1 SV=1	8183.96	7034.05	3615.14	3364.35	3719.19	1.65755e-12
Peaxi162Scf00965g00008.1	C7A12_PANGICytochrome P450 CYP736A12 OS=Panax ginseng PE=2 SV=1	315.52	262.078	7.90842	0	10.6985	1.99027e-12
Peaxi162Scf29894g00004.1	GUN12_ORYSJEndoglucanase 12 OS=Oryza sativa japonica GN=GLU3 PE=2 SV=2	1065.69	936.83	1.97711	0	13.6163	2.02592e-12
Peaxi162Scf00297g01019.1	INV3_ARATHBeta- insoluble isoenzyme CWINV3 OS=Arabidopsis thaliana GN=CWINV3 PE=1 SV=2	671.061	1040.49	21.7482	29.5811	14.5889	2.09557e-12
Peaxi162Scf00021g01111.1	NA	281.082	251.321	41.5192	39.4414	60.3006	2.14153e-12
Peaxi162Scf00493g00016.1	RGA2_SOLBUDisease resistance RGA2 OS=Solanum bulbocastanum GN=RGA2 PE=1 SV=1	239.199	309.017	63.2674	37.4693	51.5473	2.21697e-12
Peaxi162Scf00096g00716.1	INV1_DAUCABeta- insoluble isoenzyme 1 OS=Daucus carota GN=INV1 PE=1 SV=1	2259.83	4111.1	83.0384	36.4833	164.368	2.35593e-12
Peaxi162Scf00263g00515.1	NA	970.758	1718.17	275.806	272.146	283.024	2.41009e-12
Peaxi162Scf00591g00053.1	R15A1_ARATH40S ribosomal S15a-1 OS=Arabidopsis thaliana GN=RPS15AA PE=2 SV=2	2955.09	2882.85	1716.13	1562.87	1621.31	2.56449e-12
Peaxi162Scf01205g00170.1	RL18A_CASSA60S ribosomal L18a OS=Castanea sativa GN=RPL18A PE=2 SV=1	2687.97	2603.17	1269.3	1245.36	1221.57	2.5758e-12
Peaxi162Scf01896g00003.1	BBE26_ARATHBerberine bridge enzyme-like 26 OS=Arabidopsis thaliana GN=At5g44400 PE=2 SV=1	5922.27	5354.01	226.379	130.157	236.34	3.16602e-12
Peaxi162Scf00068g01810.1	ALFC6_ARATHFructose-bisphosphate aldolase cytosolic OS=Arabidopsis thaliana GN=FBA6 PE=1 SV=1	5634.68	5995.52	1307.86	1602.31	1471.53	3.55188e-12
Peaxi162Scf00011g00216.1	RLA1_MAIZE60S acidic ribosomal P1 OS=Zea mays GN=RPP1A PE=1 SV=1	1091.75	1060.05	575.338	559.082	614.677	3.64639e-12
Peaxi162Scf00608g00210.1	ENDB1_SOLTUExternal alternative NAD(P)H-ubiquinone oxidoreductase mitochondrial OS=Solanum tuberosum GN=NDB1 PE=3 SV=1	610.563	663.017	1813.99	1551.03	1462.78	4.00634e-12
Peaxi162Scf00878g00016.1	NA	109.827	101.702	0	0	2.91777	4.3543e-12
Peaxi162Scf00350g00216.1	MSH5_ARATHDNA mismatch repair MSH5 OS=Arabidopsis thaliana GN=MSH5 PE=2 SV=1	53.9827	121.26	2580.12	1200	1395.67	4.52763e-12
Peaxi162Scf00332g00435.1	SDF2_ARATHStromal cell-derived factor 2 OS=Arabidopsis thaliana GN=SDF2 PE=1 SV=1	2500.89	1564.64	535.796	520.627	545.623	4.67166e-12
Peaxi162Scf00155g00069.1	BGL12_ORYSJBeta-glucosidase 12 OS=Oryza sativa japonica GN=BGLU12 PE=1 SV=2	0	1.9558	133.455	76.9107	140.053	4.72208e-12
Peaxi162Scf00916g00012.1	NOH4_RHIMLNodulation H OS=Rhizobium meliloti GN=nodH PE=4 SV=1	134.026	121.26	15.8168	23.6648	24.3148	5.23508e-12
Peaxi162Scf01062g00213.1	NA	82.8355	65.5194	0	0	0	5.90991e-12
Peaxi162Scf00039g00814.1	NA	127.511	79.2101	2.96566	1.97207	0	6.19454e-12
Peaxi162Scf00264g00415.1	KAI2_ARATHProbable esterase KAI2 OS=Arabidopsis thaliana GN=KAI2 PE=1 SV=1	77.2511	60.6299	0	0	0.972591	6.19454e-12
Peaxi162Scf00071g00942.1	chloroplastic OS=Arabidopsis thaliana GN=PPH PE=1 SV=1	1168.07	1163.7	2939.96	2937.4	3195.93	6.39026e-12
Peaxi162Scf00419g00078.1	HY6H_HYONIHyoscyamine 6-dioxygenase OS=Hyoscyamus niger GN=H6H PE=1 SV=1	80.974	84.0996	3.95421	1.97207	0.972591	6.87346e-12
Peaxi162Scf00252g00712.1	AMYA_VIGMUAlpha-amylase OS=Vigna mungo GN= PE=2 SV=1	100.519	82.1438	1.97711	7.88828	3.89036	7.28862e-12
Peaxi162Scf00179g00127.1	LRK10_WHEATRust resistance kinase Lr10 OS=Triticum aestivum GN=LRK10 PE=2 SV=1	837.662	661.062	5.93132	3.94414	18.4792	7.54229e-12
Peaxi162Scf00027g00066.1	GLR27_ARATHGlutamate receptor OS=Arabidopsis thaliana GN= PE=2 SV=3	0	0	38.5536	48.3157	51.5473	7.80934e-12
Peaxi162Scf00058g00410.1	GSTX1_TOBACProbable glutathione S-transferase OS=Nicotiana tabacum PE=2 SV=1	525.866	863.487	24.7138	15.7766	18.4792	8.67248e-12
Peaxi162Scf00106g01616.1	WRK51_ARATHProbable WRKY transcription factor 51 OS=Arabidopsis thaliana GN=WRKY51 PE=1 SV=1	1738.61	2057.51	13.8397	13.8045	9.72591	1.0162e-11
Peaxi162Scf00297g01022.1	INV3_ARATHBeta- insoluble isoenzyme CWINV3 OS=Arabidopsis thaliana GN=CWINV3 PE=1 SV=2	358.333	217.094	0.988553	0	0	1.0645e-11
Peaxi162Scf00694g00440.1	GFPT2_HUMANGlutamine--fructose-6-phosphate aminotransferase	652.446	672.796	251.092	171.57	235.367	1.0645e-11
Peaxi162Scf00177g00620.1	PMA10_ARATHATPase plasma membrane-type OS=Arabidopsis thaliana GN=AHA10 PE=2 SV=2	243.853	72.3647	0	0	0	1.17818e-11
Peaxi162Scf00032g02724.1	PBL3_ARATHProbable serine threonine- kinase PBL3 OS=Arabidopsis thaliana GN=PBL3 PE=1 SV=1	72.5974	97.7902	0	0	0	1.18232e-11
Peaxi162Scf00408g00078.1	Y2913_ARATHG-type lectin S-receptor-like serine threonine- kinase At2g19130 OS=Arabidopsis thaliana GN=At2g19130 PE=2 SV=1	1535.71	1135.34	2.96566	0	10.6985	1.1925e-11
Peaxi162Scf00318g00918.1	DGKQ_MOUSEDiacylglycerol kinase theta OS=Mus musculus GN=Dgkq PE=1 SV=1	362.987	585.763	13.8397	39.4414	13.6163	1.25236e-11
Peaxi162Scf00039g00333.1	C81E1_GLYECIsoflavone 2 -hydroxylase OS=Glycyrrhiza echinata GN=CYP81E1 PE=1 SV=2	1199.72	1278.12	205.619	92.6873	123.519	1.43402e-11
Peaxi162Scf00071g00938.1	EFR_ARATHLRR receptor-like serine threonine- kinase EFR OS=Arabidopsis thaliana GN=EFR PE=1 SV=1	529.589	895.758	9.88553	20.7067	31.1229	1.43641e-11
Peaxi162Scf00320g00216.1	ARAK_ARATHL-arabinokinase OS=Arabidopsis thaliana GN=ARA1 PE=1 SV=1	739.935	672.796	156.191	238.621	208.134	1.48935e-11
Peaxi162Scf01600g00016.1	NA	956.797	716.802	337.097	285.95	287.887	1.52226e-11
Peaxi162Scf00003g00403.1	PXC3_ARATHLeucine-rich repeat receptor-like tyrosine- kinase PXC3 OS=Arabidopsis thaliana GN=PXC3 PE=2 SV=1	51.1905	61.6078	206.608	197.207	175.066	1.56273e-11
Peaxi162Scf01022g00326.1	ZED1_ARATHNon-functional pseudokinase ZED1 OS=Arabidopsis thaliana GN=ZED1 PE=1 SV=1	151.71	153.531	0.988553	7.88828	7.78073	1.58246e-11
Peaxi162Scf00692g00024.1	SAG39_ORYSJSenescence-specific cysteine protease SAG39 OS=Oryza sativa japonica GN=SAG39 PE=2 SV=2	769.719	171.133	0	0	1.94518	1.73792e-11
Peaxi162Scf00689g00127.1	RL44_GOSHI60S ribosomal L44 OS=Gossypium hirsutum GN=RPL44 PE=3 SV=3	1333.74	1373.95	599.063	563.026	628.294	1.78903e-11
Peaxi162Scf00069g00003.1	FB322_ARATHProbable F-box At2g36090 OS=Arabidopsis thaliana GN=At2g36090 PE=2 SV=1	546.342	766.675	7.90842	0.986035	19.4518	1.82438e-11
Peaxi162Scf00064g00740.1	MO3_ARATHMonooxygenase 3 OS=Arabidopsis thaliana GN=MO3 PE=2 SV=1	66.0823	57.6962	1.97711	0.986035	1.94518	1.95556e-11
Peaxi162Scf00001g04320.1	UXS2_ARATHUDP-glucuronic acid decarboxylase 2 OS=Arabidopsis thaliana GN=UXS2 PE=1 SV=1	5158.14	5040.11	813.579	616.272	898.674	2.19055e-11
Peaxi162Scf00111g90031.1	NA	2401.3	4292.01	240.218	196.221	190.628	2.19389e-11
Peaxi162Scf00080g00175.1	NA	149.848	83.1217	0	0.986035	3.89036	2.21626e-11
Peaxi162Scf00839g00013.1	DR100_ARATHDNA damage-repair toleration DRT100 OS=Arabidopsis thaliana GN=DRT100 PE=2 SV=2	42.8139	40.094	506.139	823.339	283.024	2.25359e-11
Peaxi162Scf00015g00310.1	COB22_ARATHCoatomer subunit beta -2 OS=Arabidopsis thaliana GN=At1g52360 PE=1 SV=1	16543.8	21905	4482.1	2242.24	3711.41	2.33518e-11
Peaxi162Scf00213g01727.1	NA	114.481	142.774	1.97711	0.986035	3.89036	2.56617e-11
Peaxi162Scf00579g00055.1	MYB15_ARATHTranscription factor MYB15 OS=Arabidopsis thaliana GN=MYB15 PE=1 SV=1	147.056	95.8344	0.988553	5.91621	6.80814	2.96439e-11
Peaxi162Scf00917g00047.1	CML37_ARATHCalcium-binding CML37 OS=Arabidopsis thaliana GN=CML37 PE=2 SV=1	61.4286	49.873	270.863	249.467	427.94	3.18294e-11
Peaxi162Scf01160g00016.1	ACLB1_ORYSJATP-citrate synthase beta chain 1 OS=Oryza sativa japonica GN=ACLB-1 PE=2 SV=1	6164.26	9912.99	1615.3	2121.95	2234.04	3.36917e-11
Peaxi162Scf00347g00917.1	NCS1_PAPSOS-norcoclaurine synthase 1 OS=Papaver somniferum GN=NCS1 PE=1 SV=1	2207.71	3401.14	36.5765	2.95811	67.1088	3.72686e-11
Peaxi162Scf00027g00067.1	NA	0	0	47.4505	35.4973	77.8073	3.79825e-11
Peaxi162Scf00081g00620.1	C81E1_GLYECIsoflavone 2 -hydroxylase OS=Glycyrrhiza echinata GN=CYP81E1 PE=1 SV=2	8793.59	10374.6	1830.8	1371.57	2083.29	3.79825e-11
Peaxi162Scf00110g00816.1	VP372_ARATHVacuolar -sorting-associated 37 homolog 2 OS=Arabidopsis thaliana GN=VPS37-2 PE=1 SV=1	725.974	737.338	339.074	259.327	291.777	4.13239e-11
Peaxi162Scf00102g00164.1	NA	277.359	231.763	2.96566	1.97207	6.80814	4.54448e-11
Peaxi162Scf00420g00249.1	NA	147.987	124.194	14.8283	4.93018	11.6711	4.54448e-11
Peaxi162Scf00700g00151.1	PPOM_TOBACProtoporphyrinogen mitochondrial OS=Nicotiana tabacum GN=PPXII PE=1 SV=1	807.879	853.708	457.7	416.107	414.324	4.54448e-11
Peaxi162Scf00102g01140.1	NA	9012.32	9939.39	78.0957	11.8324	217.86	4.54826e-11
Peaxi162Scf00437g00053.1	HIDM_GLYEC2-hydroxyisoflavanone dehydratase OS=Glycyrrhiza echinata GN=HIDM PE=1 SV=1	920.498	1762.18	6.91987	1.97207	14.5889	5.15187e-11
Peaxi162Scf00216g00033.1	THIC_ARATHPhosphomethylpyrimidine chloroplastic OS=Arabidopsis thaliana GN=THIC PE=1 SV=1	12255	14091.6	28254.8	29582	30685.2	5.87317e-11
Peaxi162Scf00263g01310.1	FP1V2_PERVIFoot 1 variant 2 OS=Perna viridis GN=fp-1 PE=1 SV=1	23476	27741.1	72.1644	72.9666	122.546	7.04983e-11
Peaxi162Scf01175g00017.1	OST1B_ARATHDolichyl-diphosphooligosaccharide-- glycosyltransferase subunit 1B OS=Arabidopsis thaliana GN=OST1B PE=1 SV=1	2667.49	2615.89	879.812	942.65	816.004	7.17517e-11
Peaxi162Scf00121g02015.1	B120_ARATHG-type lectin S-receptor-like serine threonine- kinase B120 OS=Arabidopsis thaliana GN=B120 PE=2 SV=1	1190.41	740.272	0.988553	0.986035	6.80814	7.19627e-11
Peaxi162Scf00299g00915.1	CALM_HELANCalmodulin OS=Helianthus annuus GN=CAM PE=2 SV=3	161.948	153.531	8.89698	0.986035	8.75332	7.19627e-11
Peaxi162Scf00006g00389.1	GID1B_ARATHGibberellin receptor GID1B OS=Arabidopsis thaliana GN=GID1B PE=1 SV=1	727.836	826.327	99.8438	62.1202	130.327	7.71015e-11
Peaxi162Scf00161g00126.1	Y2168_ARATHAnkyrin repeat-containing At2g01680 OS=Arabidopsis thaliana GN=At2g01680 PE=2 SV=1	241.991	208.293	1.97711	8.87432	5.83554	8.35936e-11
Peaxi162Scf00952g00008.1	CRK2_ARATHCysteine-rich receptor kinase 2 OS=Arabidopsis thaliana GN=CRK2 PE=2 SV=1	1223.92	1167.61	16.8054	7.88828	48.6295	8.55095e-11
Peaxi162Scf00320g00617.1	DEF1A_SOLLCPeptide deformylase chloroplastic OS=Solanum lycopersicum GN=PDF1A PE=2 SV=1	41.8831	32.2708	0	0	0	8.75709e-11
Peaxi162Scf00496g00003.1	ASD_ARATHAAA-ATPase mitochondrial OS=Arabidopsis thaliana GN=AATP1 PE=1 SV=1	1113.16	1575.4	125.546	72.9666	44.7392	8.75709e-11
Peaxi162Scf01372g00049.1	RS13_SOYBN40S ribosomal S13 OS=Glycine max GN=RPS13 PE=2 SV=1	1897.77	1997.85	1154.63	1114.22	1113.62	8.76845e-11
Peaxi162Scf00643g00435.1	RSSA_DAUCA40S ribosomal SA OS=Daucus carota GN=179B PE=2 SV=1	3321.8	2905.35	1618.26	1695.98	1662.16	9.47042e-11
Peaxi162Scf00084g00024.1	NA	520.281	558.382	127.523	101.562	127.409	9.78167e-11
Peaxi162Scf00266g00069.1	C81E8_MEDTRCytochrome P450 81E8 OS=Medicago truncatula GN=CYP81E8 PE=2 SV=1	2210.5	2403.68	12.8512	47.3297	23.3422	9.86385e-11
Peaxi162Scf00207g00116.1	NA	114.481	156.464	2.96566	0	4.86295	1.07049e-10
Peaxi162Scf00560g00736.1	NA	160.087	213.183	24.7138	21.6928	17.5066	1.15288e-10
Peaxi162Scf00851g00012.1	NA	283.874	270.879	8.89698	9.86035	28.2051	1.15288e-10
Peaxi162Scf00171g01025.1	MPCP3_ARATHMitochondrial phosphate carrier mitochondrial OS=Arabidopsis thaliana GN=MPT3 PE=1 SV=1	6238.72	9041.68	949.011	426.953	1231.3	1.22456e-10
Peaxi162Scf00038g00318.1	C7A29_PANGICytochrome P450 CYP72A219 OS=Panax ginseng PE=2 SV=1	1078.72	741.25	2.96566	0.986035	25.2874	1.24521e-10
Peaxi162Scf00047g00925.1	PDR1_TOBACPleiotropic drug resistance 1 OS=Nicotiana tabacum GN=PDR1 PE=2 SV=1	24401.1	30348.2	1002.39	1402.14	2871.09	1.34542e-10
Peaxi162Scf00047g02443.1	HT1_ARATHSerine threonine- kinase HT1 OS=Arabidopsis thaliana GN=HT1 PE=1 SV=1	2823.85	2522.99	1261.39	931.803	1132.1	1.35673e-10
Peaxi162Scf01333g00015.1	ACCO3_PETHY1-aminocyclopropane-1-carboxylate oxidase 3 OS=Petunia hybrida GN=ACO3 PE=3 SV=1	4950.58	8907.71	126.535	18.7347	230.504	1.46442e-10
Peaxi162Scf00364g00118.1	PMGT2_XENTR O-linked-mannose beta-1,4-N-acetylglucosaminyltransferase 2 OS=Xenopus tropicalis GN=pomgnt2 PE=2 SV=1	334.134	423.432	8.89698	4.93018	26.26	1.5529e-10
Peaxi162Scf00076g00320.1	PTR18_ARATH NRT1 PTR FAMILY OS=Arabidopsis thaliana GN= PE=2 SV=1	2603.27	2816.36	1489.75	1294.66	1467.64	1.64167e-10
Peaxi162Scf00651g00065.1	ASD_ARATHAAA-ATPase mitochondrial OS=Arabidopsis thaliana GN=AATP1 PE=1 SV=1	6272.23	9363.41	231.321	149.877	276.216	1.64167e-10
Peaxi162Scf00094g00087.1	RCA1_TOBACRibulose bisphosphate carboxylase oxygenase activase chloroplastic OS=Nicotiana tabacum PE=1 SV=1	434.654	423.432	104.787	87.7571	119.629	1.65789e-10
Peaxi162Scf00439g00048.1	NA	0	0	52.3933	35.4973	35.9859	1.70853e-10
Peaxi162Scf00585g00071.1	SLD1_HELANDelta(8)-fatty-acid desaturase OS=Helianthus annuus GN=sld1 PE=1 SV=1	599.394	811.659	2021.59	1947.42	1978.25	2.0531e-10
Peaxi162Scf00111g00631.1	GSTX4_TOBACProbable glutathione S-transferase OS=Nicotiana tabacum PE=2 SV=1	10652.3	12771.4	5880.9	4582.11	4969.94	2.06426e-10
Peaxi162Scf00116g01613.1	PTR1_ARATH NRT1 PTR FAMILY OS=Arabidopsis thaliana GN= PE=1 SV=1	2182.58	2605.13	523.933	411.177	724.58	2.24574e-10
Peaxi162Scf00039g00159.1	TIC32_PEAShort-chain dehydrogenase TIC chloroplastic OS=Pisum sativum GN=TIC32 PE=1 SV=1	127.511	156.464	604.006	439.772	415.296	2.67302e-10
Peaxi162Scf00040g00025.1	NAC90_ARATHNAC domain-containing 90 OS=Arabidopsis thaliana GN=NAC090 PE=1 SV=1	968.896	828.283	2.96566	0.986035	13.6163	2.74224e-10
Peaxi162Scf00151g00313.1	NA	505.39	673.774	164.1	166.64	141.026	2.74224e-10
Peaxi162Scf00623g00411.1	CADH6_ORYSJProbable cinnamyl alcohol dehydrogenase 6 OS=Oryza sativa japonica GN=CAD6 PE=2 SV=2	1535.71	1487.39	56.3475	5.91621	44.7392	2.81156e-10
Peaxi162Scf00128g01541.1	WRK75_ARATHProbable WRKY transcription factor 75 OS=Arabidopsis thaliana GN=WRKY75 PE=2 SV=1	604.978	717.78	15.8168	6.90225	45.7118	3.42253e-10
Peaxi162Scf00229g01114.1	RL112_ARATH60S ribosomal L11-2 OS=Arabidopsis thaliana GN=RPL11B PE=2 SV=2	1578.53	1526.5	863.995	761.219	854.907	3.61901e-10
Peaxi162Scf00016g02111.1	SCGT_TOBACScopoletin glucosyltransferase OS=Nicotiana tabacum GN=TOGT1 PE=1 SV=1	3637.32	5651.29	1104.21	1026.46	867.551	3.95339e-10
Peaxi162Scf00344g01113.1	NA	275.498	149.619	3.95421	4.93018	5.83554	3.95339e-10
Peaxi162Scf01246g00012.1	PR5_ARATHPathogenesis-related 5 OS=Arabidopsis thaliana GN=At1g75040 PE=1 SV=1	24930.7	8973.23	12.8512	4.93018	71.9717	4.37886e-10
Peaxi162Scf00152g00135.1	FLS2_ARATHLRR receptor-like serine threonine- kinase FLS2 OS=Arabidopsis thaliana GN=FLS2 PE=1 SV=1	660.823	1168.59	25.7024	7.88828	10.6985	4.67975e-10
Peaxi162Scf00305g00521.1	DGLA_HUMANSn1-specific diacylglycerol lipase alpha OS=Homo sapiens GN=DAGLA PE=1 SV=3	1471.49	2174.85	106.764	24.6509	145.889	4.716e-10
Peaxi162Scf00833g00535.1	HSP7R_ARATHHeat shock 70 kDa 17 OS=Arabidopsis thaliana GN=HSP70-17 PE=2 SV=1	5590	3079.41	877.835	930.817	838.373	4.72251e-10
Peaxi162Scf00171g00029.1	NA	217.792	155.486	19.7711	7.88828	15.5615	4.74408e-10
Peaxi162Scf00042g01313.1	R1B13_SOLDE late blight resistance homolog R1B-13 OS=Solanum demissum GN=R1B-13 PE=3 SV=1	147.056	120.282	0.988553	0.986035	0.972591	4.85245e-10
Peaxi162Scf00797g00063.1	SILD_FORINSecoisolariciresinol dehydrogenase (Fragment) OS=Forsythia intermedia PE=1 SV=1	3409.29	5765.71	36.5765	4.93018	130.327	5.03315e-10
Peaxi162Scf00881g00238.1	TOM20_SOLTUMitochondrial import receptor subunit TOM20 OS=Solanum tuberosum GN=TOM20 PE=1 SV=1	1188.55	1156.86	723.621	753.331	724.58	5.15844e-10
Peaxi162Scf00091g01816.1	RLA2B_MAIZE60S acidic ribosomal P2B OS=Zea mays GN=RPP2B PE=1 SV=1	1552.47	1427.74	640.582	746.429	655.526	5.20934e-10
Peaxi162Scf00166g00132.1	SAU50_ARATHAuxin-responsive SAUR50 OS=Arabidopsis thaliana GN=SAUR50 PE=1 SV=1	83.7662	143.752	1.97711	4.93018	9.72591	5.20934e-10
Peaxi162Scf00145g00081.1	NA	1664.16	2326.43	12.8512	0.986035	51.5473	5.40582e-10
Peaxi162Scf00138g00092.1	U73C4_ARATHUDP-glycosyltransferase 73C4 OS=Arabidopsis thaliana GN=UGT73C4 PE=2 SV=1	218.723	603.365	21.7482	12.8185	37.931	5.64463e-10
Peaxi162Scf00037g00226.1	KIME_ARATHMevalonate kinase OS=Arabidopsis thaliana GN=At5g27450 PE=2 SV=1	1488.25	2289.27	640.582	525.557	639.965	5.95162e-10
Peaxi162Scf00286g00335.1	ASPL2_ARATHAspartic ase 2 OS=Arabidopsis thaliana GN=At1g65240 PE=1 SV=2	795.779	853.708	367.742	345.112	333.599	5.9779e-10
Peaxi162Scf00347g00521.1	CRK5_ARATHCysteine-rich receptor kinase 5 OS=Arabidopsis thaliana GN=CRK5 PE=1 SV=1	524.935	434.188	3.95421	0	5.83554	6.02655e-10
Peaxi162Scf00001g03910.1	PME7_ARATHProbable pectinesterase pectinesterase inhibitor 7 OS=Arabidopsis thaliana GN=PME7 PE=2 SV=1	151.71	156.464	3.95421	0.986035	0	6.37685e-10
Peaxi162Scf00521g00015.1	MAA3_ARATHProbable helicase MAGATAMA 3 OS=Arabidopsis thaliana GN=MAA3 PE=2 SV=1	3089.11	2433.02	36.5765	13.8045	35.0133	6.38353e-10
Peaxi162Scf00858g00311.1	HIS3_ARATH1-(5-phosphoribosyl)-5-	275.498	343.244	66.233	81.8409	97.2591	6.42359e-10
Peaxi162Scf00745g00719.1	CER1_ARATH ECERIFERUM 1 OS=Arabidopsis thaliana GN=CER1 PE=1 SV=1	50.2597	53.7846	218.47	248.481	244.12	6.64158e-10
Peaxi162Scf00767g10214.1	RL40_NICSYUbiquitin-60S ribosomal L40 OS=Nicotiana sylvestris GN=UBICEP52-7 PE=2 SV=2	1808.42	1831.61	930.228	897.292	957.029	6.70949e-10
Peaxi162Scf00218g00126.1	APF2_ARATHAspartyl protease family 2 OS=Arabidopsis thaliana GN=APF2 PE=2 SV=1	172.186	65.5194	2.96566	0.986035	4.86295	6.98025e-10
Peaxi162Scf00382g00034.1	NIMI2_ARATH NIM1-INTERACTING 2 OS=Arabidopsis thaliana GN=NIMIN-2 PE=1 SV=1	853.485	1065.91	6.91987	2.95811	1.94518	8.35635e-10
Peaxi162Scf00793g00337.1	RL37A_GOSHI60S ribosomal L37a OS=Gossypium hirsutum GN=RPL37A PE=3 SV=1	1196	1150.99	690.01	697.127	668.17	8.44156e-10
Peaxi162Scf01105g00217.1	MDHP_MEDSAMalate dehydrogenase	2681.45	2911.21	4686.73	4296.16	4416.53	8.44156e-10
Peaxi162Scf00399g00097.1	GSTF_HYOMUGlutathione S-transferase OS=Hyoscyamus muticus PE=1 SV=1	2018.77	3221.21	619.823	538.375	795.579	8.60039e-10
Peaxi162Scf00745g90014.1	ACPM1_ARATHAcyl carrier mitochondrial OS=Arabidopsis thaliana GN=MTACP1 PE=1 SV=1	905.606	1003.33	555.567	544.291	519.363	8.9802e-10
Peaxi162Scf00402g00511.1	NLTL2_ARATHNon-specific lipid-transfer At2g13820 OS=Arabidopsis thaliana GN=At2g13820 PE=1 SV=1	323.896	352.045	2.96566	0	10.6985	9.08349e-10
Peaxi162Scf00945g00117.1	C81D1_ARATHCytochrome P450 81D1 OS=Arabidopsis thaliana GN=CYP81D1 PE=2 SV=1	1591.56	1694.7	10.8741	2.95811	56.4103	9.20745e-10
Peaxi162Scf01333g00016.1	PDI23_ORYSJ disulfide isomerase-like 2-3 OS=Oryza sativa japonica GN=PDIL2-3 PE=2 SV=1	3228.72	1655.59	565.452	553.166	555.349	9.20745e-10
Peaxi162Scf00620g00089.1	MOCOS_SOLLCMolybdenum cofactor sulfurase OS=Solanum lycopersicum GN=FLACCA PE=2 SV=1	291.32	385.293	73.1529	98.6035	78.7799	9.52442e-10
Peaxi162Scf00990g00131.1	NA	52.1212	28.3592	0	0	0	9.7902e-10
Peaxi162Scf00111g00030.1	NA	0.930736	0	79.0842	43.3855	66.1362	9.79978e-10
Peaxi162Scf01302g00034.1	NA	1160.63	1494.23	43.4963	15.7766	85.588	9.95378e-10
Peaxi162Scf00434g00741.1	FLS2_ORYSJLRR receptor-like serine threonine- kinase FLS2 OS=Oryza sativa japonica GN=FLS2 PE=1 SV=1	646.862	604.343	11.8626	1.97207	17.5066	9.98867e-10
Peaxi162Scf00232g00530.1	PSME4_ARATHProteasome activator subunit 4 OS=Arabidopsis thaliana GN=PA200 PE=2 SV=2	6048.85	6554.88	2836.16	2223.51	2408.13	1.01377e-09
Peaxi162Scf00201g00128.1	RS193_ARATH40S ribosomal S19-3 OS=Arabidopsis thaliana GN=RPS19C PE=2 SV=1	2003.87	2001.77	855.098	914.055	900.619	1.02892e-09
Peaxi162Scf00744g00120.1	NA	516.558	971.057	100.832	75.9247	136.163	1.03062e-09
Peaxi162Scf01174g00118.1	CEPR1_ARATHReceptor -tyrosine kinase CEPR1 OS=Arabidopsis thaliana GN=CEPR1 PE=1 SV=1	952.143	1076.67	1671.64	1691.05	1763.31	1.10538e-09
Peaxi162Scf00038g01034.1	HXK1_TOBACHexokinase-1 OS=Nicotiana tabacum GN=HXK1 PE=2 SV=1	1908.94	2382.17	5135.53	6635.03	6670.03	1.10652e-09
Peaxi162Scf00121g01710.1	SD18_ARATHReceptor-like serine threonine- kinase SD1-8 OS=Arabidopsis thaliana GN=SD18 PE=1 SV=1	2149.07	2369.46	17.794	3.94414	76.8347	1.13923e-09
Peaxi162Scf01574g00018.1	Y4729_ARATHG-type lectin S-receptor-like serine threonine- kinase At4g27290 OS=Arabidopsis thaliana GN=At4g27290 PE=3 SV=4	448.615	448.857	1324.66	1789.65	1898.5	1.20257e-09
Peaxi162Scf00654g00610.1	CSE_ARATHCaffeoylshikimate esterase OS=Arabidopsis thaliana GN=CSE PE=1 SV=1	1861.47	2225.7	748.335	642.895	739.169	1.23524e-09
Peaxi162Scf00128g01339.1	SERP2_MOUSEStress-associated endoplasmic reticulum 2 OS=Mus musculus GN=Serp2 PE=3 SV=2	3513.53	2139.65	632.674	460.478	466.844	1.3415e-09
Peaxi162Scf00683g00037.1	LRL12_ARATHLEAF RUST 10 DISEASE-RESISTANCE LOCUS RECEPTOR-LIKE PROTEIN KINASE-like OS=Arabidopsis thaliana GN=LRK10L- PE=2 SV=3	385.325	501.664	29.6566	8.87432	27.2325	1.37614e-09
Peaxi162Scf00182g00120.1	DNJ36_ARATH P58IPK homolog OS=Arabidopsis thaliana GN=P58IPK PE=1 SV=1	2020.63	936.83	216.493	245.523	215.915	1.45789e-09
Peaxi162Scf00344g00189.1	LRK10_WHEATRust resistance kinase Lr10 OS=Triticum aestivum GN=LRK10 PE=2 SV=1	1570.15	1795.43	254.058	153.821	296.64	1.48525e-09
Peaxi162Scf00740g00325.1	NA	2194.68	2323.49	259.001	67.0504	160.477	1.53471e-09
Peaxi162Scf00001g90525.1	1MMP_ARATHMetalloendo ase 1-MMP OS=Arabidopsis thaliana GN=1MMP PE=1 SV=1	61.4286	80.188	0	2.95811	3.89036	1.54428e-09
Peaxi162Scf00274g00446.1	DEAHC_ARATHATP-dependent RNA helicase chloroplastic OS=Arabidopsis thaliana GN=At5g10370 PE=3 SV=1	1100.13	2125.96	2.96566	19.7207	17.5066	1.5485e-09
Peaxi162Scf00382g00313.1	XYL1_ARATHAlpha-xylosidase 1 OS=Arabidopsis thaliana GN=XYL1 PE=1 SV=1	3541.45	4170.75	7305.41	9338.74	8611.32	1.58972e-09
Peaxi162Scf00536g00312.1	RNJ_CORGLRibonuclease J OS=Corynebacterium glutamicum (strain ATCC 13032 DSM 20300 JCM 1318 LMG 3730 NCIMB 10025) GN=rnj PE=3 SV=2	971.688	840.018	1705.25	1989.82	1813.88	1.6575e-09
Peaxi162Scf01261g00127.1	AAE1_ARATHProbable acyl-activating enzyme peroxisomal OS=Arabidopsis thaliana GN=AAE1 PE=2 SV=1	503.528	349.111	0.988553	0.986035	0	1.66556e-09
Peaxi162Scf00299g00345.1	BH025_ARATHTranscription factor bHLH25 OS=Arabidopsis thaliana GN=BHLH25 PE=2 SV=2	54.9134	37.1603	0	0	0	1.71935e-09
Peaxi162Scf00194g00065.1	RS17_SOLLC40S ribosomal S17 OS=Solanum lycopersicum GN=RPS17 PE=2 SV=3	1633.44	1535.31	838.293	733.61	756.676	1.72429e-09
Peaxi162Scf00101g01011.1	KAD6_ARATHAdenylate kinase isoenzyme 6 homolog OS=Arabidopsis thaliana GN=AAK6 PE=1 SV=1	75.3896	56.7183	1.97711	0	0	1.98295e-09
Peaxi162Scf00098g00072.1	PUB24_ARATHE3 ubiquitin- ligase PUB24 OS=Arabidopsis thaliana GN=PUB24 PE=1 SV=1	50.2597	167.221	0.988553	0.986035	1.94518	1.99172e-09
Peaxi162Scf01081g00015.1	RL132_BRANA60S ribosomal L13-2 OS=Brassica napus PE=2 SV=1	352.749	364.757	40.5307	70.9945	85.588	1.9964e-09
Peaxi162Scf00172g00079.1	PDI_RICCO disulfide-isomerase OS=Ricinus communis PE=2 SV=1	5254	3288.68	363.787	520.627	329.708	2.10124e-09
Peaxi162Scf01123g00003.1	NA	0	0.977902	42.5078	52.2599	50.5747	2.15067e-09
Peaxi162Scf00126g00241.1	MAA3_ARATHProbable helicase MAGATAMA 3 OS=Arabidopsis thaliana GN=MAA3 PE=2 SV=1	385.325	505.575	55.359	84.799	34.0407	2.23522e-09
Peaxi162Scf00103g01918.1	DRP1E_ARATHDynamin-related 1E OS=Arabidopsis thaliana GN=DRP1E PE=1 SV=1	1700.45	1724.04	655.411	503.864	500.884	2.24522e-09
Peaxi162Scf00047g00243.1	NA	147.987	131.039	0	0	3.89036	2.27197e-09
Peaxi162Scf00169g00220.1	PRS2_SOLTUPathogenesis-related STH-2 OS=Solanum tuberosum GN=STH-2 PE=2 SV=1	1116.88	1521.62	7.90842	0	33.0681	2.34719e-09
Peaxi162Scf01056g00238.1	TMM33_CAEELTransmembrane 33 homolog OS=Caenorhabditis elegans GN= PE=3 SV=1	414.178	452.769	228.356	203.123	199.381	2.43591e-09
Peaxi162Scf00602g00515.1	CYNS_MEDTRCyanate hydratase OS=Medicago truncatula GN=CYN PE=2 SV=1	2507.4	3555.65	420.135	667.546	715.827	2.45323e-09
Peaxi162Scf00634g00025.1	NA	62.3593	47.9172	207.596	296.797	202.299	2.51978e-09
Peaxi162Scf00013g01026.1	KN14K_ORYSJKinesin KIN-14K OS=Oryza sativa japonica GN=KIN14K PE=2 SV=1	116.342	183.846	6.91987	0.986035	3.89036	2.62358e-09
Peaxi162Scf01090g00120.1	Y4230_ARATHG-type lectin S-receptor-like serine threonine- kinase At4g03230 OS=Arabidopsis thaliana GN=At4g03230 PE=3 SV=3	137.749	94.8565	5.93132	1.97207	0.972591	2.79263e-09
Peaxi162Scf00147g00615.1	RL192_ARATH60S ribosomal L19-2 OS=Arabidopsis thaliana GN=RPL19B PE=2 SV=1	3336.69	3249.57	1283.14	1315.37	1367.46	2.8901e-09
Peaxi162Scf00367g00073.1	NA	55.8442	42.0498	0.988553	0	0.972591	2.8901e-09
Peaxi162Scf00740g00225.1	BIP5_TOBACLuminal-binding 5 OS=Nicotiana tabacum GN=BIP5 PE=2 SV=1	16490.8	8584.02	2216.34	1875.44	1749.69	3.00605e-09
Peaxi162Scf00035g00711.1	Y305_SYNY3TVP38 TMEM64 family membrane slr0305 OS=Synechocystis (strain PCC 6803 Kazusa) GN=slr0305 PE=3 SV=1	88.4199	90.9449	16.8054	8.87432	12.6437	3.07274e-09
Peaxi162Scf00501g00011.1	EFNA1_PIGEphrin-A1 OS=Sus scrofa GN=EFNA1 PE=2 SV=1	227.1	129.083	34.5994	39.4414	31.1229	3.07274e-09
Peaxi162Scf00560g00729.1	CDPKB_ARATHCalcium-dependent kinase 11 OS=Arabidopsis thaliana GN=CPK11 PE=1 SV=2	242.922	55.7404	0	2.95811	3.89036	3.11204e-09
Peaxi162Scf00420g00350.1	NA	3708.05	4542.35	533.819	291.866	749.867	3.1784e-09
Peaxi162Scf00297g00033.1	NA	120.996	124.194	30.6451	17.7486	26.26	3.45481e-09
Peaxi162Scf00276g00623.1	RL371_ARATH60S ribosomal L37-1 OS=Arabidopsis thaliana GN=RPL37A PE=3 SV=1	591.017	603.365	352.913	311.587	310.256	3.50406e-09
Peaxi162Scf00015g01040.1	SYT5_ARATHSynaptotagmin-5 OS=Arabidopsis thaliana GN=SYT5 PE=2 SV=1	2024.35	2418.35	873.881	539.361	661.362	3.99646e-09
Peaxi162Scf00374g00006.1	WRK70_ARATHProbable WRKY transcription factor 70 OS=Arabidopsis thaliana GN=WRKY70 PE=2 SV=1	99.5888	119.304	0	0	0	4.0596e-09
Peaxi162Scf01604g00117.1	RS23_FRAAN40S ribosomal S23 OS=Fragaria ananassa GN=RPS23 PE=2 SV=1	1257.42	1255.63	538.761	638.951	599.116	4.06363e-09
Peaxi162Scf00441g00414.1	RLA11_ARATH60S acidic ribosomal P1-1 OS=Arabidopsis thaliana GN=RPP1A PE=3 SV=2	1549.68	1449.25	642.559	751.359	800.442	4.07655e-09
Peaxi162Scf00045g01830.1	GLR27_ARATHGlutamate receptor OS=Arabidopsis thaliana GN= PE=2 SV=3	420.693	571.095	35.5879	44.3716	40.8488	4.26142e-09
Peaxi162Scf00263g00516.1	NA	1988.98	4668.5	602.029	529.501	680.814	4.33373e-09
Peaxi162Scf00535g00004.1	C7A12_PANGICytochrome P450 CYP736A12 OS=Panax ginseng PE=2 SV=1	1177.38	856.642	48.4391	6.90225	46.6844	4.37032e-09
Peaxi162Scf00350g00215.1	MSH5_ARATHDNA mismatch repair MSH5 OS=Arabidopsis thaliana GN=MSH5 PE=2 SV=1	24.1991	66.4973	1265.35	549.222	649.691	4.49316e-09
Peaxi162Scf00734g00034.1	Y3475_ARATHProbable LRR receptor-like serine threonine- kinase At3g47570 OS=Arabidopsis thaliana GN=At3g47570 PE=2 SV=1	87.4892	51.8288	0	0	0.972591	4.53673e-09
Peaxi162Scf01090g00130.1	R13L1_ARATH disease resistance RPP13 1 OS=Arabidopsis thaliana GN=RPPL1 PE=3 SV=1	147.056	47.9172	0	0.986035	0.972591	4.62277e-09
Peaxi162Scf00437g00052.1	NA	84.697	46.9393	0.988553	0	0	4.82852e-09
Peaxi162Scf00071g00426.1	CALR_NICPLCalreticulin OS=Nicotiana plumbaginifolia GN=CAL1 PE=2 SV=1	4570.84	1779.78	191.779	354.973	246.065	5.01969e-09
Peaxi162Scf00579g00622.1	ACCH1_ARATH1-aminocyclopropane-1-carboxylate oxidase homolog 1 OS=Arabidopsis thaliana GN=At1g06620 PE=2 SV=1	172.186	254.254	15.8168	2.95811	6.80814	5.24359e-09
Peaxi162Scf00240g00106.1	RS33_ARATH40S ribosomal S3-3 OS=Arabidopsis thaliana GN=RPS3C PE=1 SV=1	8088.1	7030.14	3736.73	3583.25	4130.59	5.31811e-09
Peaxi162Scf00400g00006.1	FMO1_ARATHProbable flavin-containing monooxygenase 1 OS=Arabidopsis thaliana GN=FMO1 PE=2 SV=1	63.29	116.37	7.90842	8.87432	7.78073	5.57146e-09
Peaxi162Scf00519g00053.1	RS17_SOLLC40S ribosomal S17 OS=Solanum lycopersicum GN=RPS17 PE=2 SV=3	1696.73	1431.65	691.987	733.61	736.251	6.0711e-09
Peaxi162Scf00402g00612.1	CISY_DAUCACitrate mitochondrial OS=Daucus carota GN=CS PE=2 SV=1	4327.92	5630.76	2055.2	1999.68	2395.49	6.16844e-09
Peaxi162Scf00833g00531.1	Y4757_DICDIOTU domain-containing DDB_G0284757 OS=Dictyostelium discoideum GN=DDB_G0284757 PE=4 SV=2	245.714	264.034	92.924	82.827	109.903	6.40427e-09
Peaxi162Scf00188g00434.1	NA	375.087	427.343	5.93132	33.5252	16.534	6.54186e-09
Peaxi162Scf00558g00217.1	SOBRL_ARATHProbable carboxylesterase SOBER1-like OS=Arabidopsis thaliana GN=At4g22300 PE=2 SV=1	1200.65	1262.47	564.464	565.984	565.075	6.59973e-09
Peaxi162Scf00045g02241.1	RL321_ARATH60S ribosomal L32-1 OS=Arabidopsis thaliana GN=RPL32A PE=2 SV=2	2146.28	1999.81	997.45	1106.33	1079.58	6.63905e-09
Peaxi162Scf00344g01810.1	LRL21_ARATHLEAF RUST 10 DISEASE-RESISTANCE LOCUS RECEPTOR-LIKE PROTEIN KINASE-like OS=Arabidopsis thaliana GN=LRK10L- PE=3 SV=1	649.654	856.642	111.706	74.9387	126.437	6.79481e-09
Peaxi162Scf00074g00430.1	BIP4_TOBACLuminal-binding 4 OS=Nicotiana tabacum GN=BIP4 PE=2 SV=1	17478.3	8909.66	2577.16	2683.99	2856.5	7.11933e-09
Peaxi162Scf01039g00226.1	GID1B_ARATHGibberellin receptor GID1B OS=Arabidopsis thaliana GN=GID1B PE=1 SV=1	305.281	218.072	21.7482	12.8185	13.6163	7.34786e-09
Peaxi162Scf00109g00144.1	EOGT_MOUSEEGF domain-specific O-linked N-acetylglucosamine transferase OS=Mus musculus GN=Eogt PE=1 SV=1	591.948	671.819	99.8438	113.394	86.5606	7.55949e-09
Peaxi162Scf01238g00114.1	VSR2_ARATHVacuolar-sorting receptor 2 OS=Arabidopsis thaliana GN=VSR2 PE=2 SV=1	4718.83	4208.89	2578.15	2214.64	2594.87	7.61469e-09
Peaxi162Scf00258g00724.1	MTPC2_ARATHMetal tolerance C2 OS=Arabidopsis thaliana GN=MTPC2 PE=2 SV=1	597.533	650.305	281.738	317.503	285.942	8.10712e-09
Peaxi162Scf00252g00118.1	FH13_ARATHFormin 13 OS=Arabidopsis thaliana GN=FH13 PE=2 SV=3	1788.87	2179.74	956.919	709.945	776.127	8.17315e-09
Peaxi162Scf00282g00124.1	SLIT2_HUMANSlit homolog 2 OS=Homo sapiens GN=SLIT2 PE=1 SV=1	3982.62	4320.37	9.88553	0.986035	63.2184	8.43873e-09
Peaxi162Scf00611g00020.1	RAH1E_ARATHRas-related RABH1e OS=Arabidopsis thaliana GN=RABH1E PE=2 SV=1	575.195	797.968	190.791	132.129	194.518	8.69683e-09
Peaxi162Scf00213g00102.1	C7D55_HYOMUPremnaspirodiene oxygenase OS=Hyoscyamus muticus GN=CYP71D55 PE=1 SV=1	213.139	1603.76	4.94276	0.986035	18.4792	8.73992e-09
Peaxi162Scf01276g00037.1	AOP1L_ARATHProbable 2-oxoglutarate-dependent dioxygenase OS=Arabidopsis thaliana GN= PE=2 SV=1	50.2597	224.917	0	2.95811	0	8.76065e-09
Peaxi162Scf00010g00107.1	HSR4_ARATH HYPER-SENSITIVITY-RELATED 4 OS=Arabidopsis thaliana GN=HSR4 PE=2 SV=1	999.61	913.36	7.90842	5.91621	58.3554	9.00621e-09
Peaxi162Scf00001g00142.1	DA1_ARATH DA1 OS=Arabidopsis thaliana GN=DA1 PE=1 SV=1	618.939	789.167	4.94276	0.986035	6.80814	9.02733e-09
Peaxi162Scf00017g00246.1	CB60A_ARATHCalmodulin-binding 60 A OS=Arabidopsis thaliana GN=CBP60A PE=2 SV=1	270.844	182.868	11.8626	8.87432	6.80814	9.16091e-09
Peaxi162Scf00038g00114.1	NA	239.199	467.437	9.88553	0.986035	15.5615	9.79004e-09
Peaxi162Scf00286g00249.1	HSR4_ARATH HYPER-SENSITIVITY-RELATED 4 OS=Arabidopsis thaliana GN=HSR4 PE=2 SV=1	479.329	522.2	24.7138	5.91621	19.4518	9.84557e-09
Peaxi162Scf00164g00613.1	POP3_ARATHStress-response A B barrel domain-containing HS1 OS=Arabidopsis thaliana GN=HS1 PE=1 SV=1	537.965	949.543	1.97711	0	19.4518	1.00817e-08
Peaxi162Scf00007g00718.1	C71A9_SOYBNCytochrome P450 71A9 OS=Glycine max GN=CYP71A9 PE=2 SV=1	227.1	370.625	0	0.986035	9.72591	1.00891e-08
Peaxi162Scf00069g00212.1	AB10G_ARATHABC transporter G family member 10 OS=Arabidopsis thaliana GN=ABCG10 PE=3 SV=1	38.1602	42.0498	0	0.986035	0	1.02403e-08
Peaxi162Scf00876g00436.1	RL132_BRANA60S ribosomal L13-2 OS=Brassica napus PE=2 SV=1	1410.07	1438.49	883.766	776.01	801.415	1.02423e-08
Peaxi162Scf00382g00067.1	COL16_ARATHZinc finger CONSTANS-LIKE 16 OS=Arabidopsis thaliana GN=COL16 PE=1 SV=2	797.641	786.233	2518.83	2779.63	1695.23	1.02425e-08
Peaxi162Scf00446g00413.1	MO3_ARATHMonooxygenase 3 OS=Arabidopsis thaliana GN=MO3 PE=2 SV=1	3364.61	5261.11	586.212	269.188	715.827	1.03603e-08
Peaxi162Scf00688g00441.1	PATL3_ARATHPatellin-3 OS=Arabidopsis thaliana GN=PATL3 PE=1 SV=2	62.3593	106.591	0	0	3.89036	1.04625e-08
Peaxi162Scf00089g00145.1	R27A3_ARATH60S ribosomal L27a-3 OS=Arabidopsis thaliana GN=RPL27AC PE=2 SV=2	3735.97	3645.62	1691.41	1826.14	1988.95	1.19902e-08
Peaxi162Scf00023g00723.1	Y4374_ARATHProbable inactive receptor kinase At4g23740 OS=Arabidopsis thaliana GN=At4g23740 PE=2 SV=1	236.407	264.034	2.96566	20.7067	20.4244	1.21599e-08
Peaxi162Scf00015g00125.1	PCR8_ARATH PLANT CADMIUM RESISTANCE 8 OS=Arabidopsis thaliana GN=PCR8 PE=1 SV=2	241.991	296.304	6.91987	0.986035	16.534	1.22315e-08
Peaxi162Scf00518g00043.1	RL172_ARATH60S ribosomal L17-2 OS=Arabidopsis thaliana GN=RPL17B PE=2 SV=2	786.472	793.078	271.852	310.601	324.845	1.24487e-08
Peaxi162Scf00069g01511.1	GT14B_ARATHBeta-glucuronosyltransferase 14B OS=Arabidopsis thaliana GN=GLCAT14B PE=2 SV=1	2485.07	3150.8	419.146	556.124	458.09	1.27648e-08
Peaxi162Scf01097g00310.1	FBT4_ARATHProbable folate-biopterin transporter 4 OS=Arabidopsis thaliana GN=At5g54860 PE=2 SV=1	1166.21	1043.42	406.295	301.727	323.873	1.27648e-08
Peaxi162Scf00073g01310.1	PT225_ARATHProbable sugar phosphate phosphate translocator At2g25520 OS=Arabidopsis thaliana GN=At2g25520 PE=1 SV=1	3084.46	3284.77	987.564	1087.6	1469.58	1.30359e-08
Peaxi162Scf00190g01010.1	MO3_ARATHMonooxygenase 3 OS=Arabidopsis thaliana GN=MO3 PE=2 SV=1	448.615	372.581	760.197	894.334	800.442	1.39337e-08
Peaxi162Scf00285g00819.1	ACA12_ARATHCalcium-transporting ATPase plasma membrane-type OS=Arabidopsis thaliana GN=ACA12 PE=2 SV=1	50.2597	45.9614	0	0	0.972591	1.39337e-08
Peaxi162Scf00079g00073.1	OST3B_ARATHProbable dolichyl-diphosphooligosaccharide-- glycosyltransferase subunit 3B OS=Arabidopsis thaliana GN=OST3B PE=2 SV=1	1557.12	1228.24	641.571	634.021	721.662	1.39761e-08
Peaxi162Scf00037g01127.1	RS10B_ORYSJ40S ribosomal S10-2 OS=Oryza sativa japonica GN=RPS10-2 PE=2 SV=1	3232.45	3027.58	1668.68	1609.21	1811.94	1.40561e-08
Peaxi162Scf01058g00149.1	NA	119.134	152.553	11.8626	11.8324	19.4518	1.41085e-08
Peaxi162Scf00053g00006.1	NA	1484.52	1749.47	871.904	766.149	886.03	1.44485e-08
Peaxi162Scf00362g01035.1	SSRA_ARATHTranslocon-associated subunit alpha OS=Arabidopsis thaliana GN=At2g21160 PE=2 SV=3	2198.4	1734.8	950.988	966.314	916.181	1.46364e-08
Peaxi162Scf00118g00223.1	DEGP7_ARATHProtease Do-like 7 OS=Arabidopsis thaliana GN=DEGP7 PE=2 SV=1	1516.17	1397.42	581.269	472.311	539.788	1.48555e-08
Peaxi162Scf00074g00929.1	LACS4_ARATHLong chain acyl- synthetase 4 OS=Arabidopsis thaliana GN=LACS4 PE=2 SV=1	7326.75	8818.72	3005.2	2604.12	3035.46	1.50214e-08
Peaxi162Scf00190g00087.1	GAT26_ARATHGATA transcription factor 26 OS=Arabidopsis thaliana GN=GATA26 PE=2 SV=1	441.169	498.73	239.23	228.76	211.052	1.51678e-08
Peaxi162Scf00000g05840.1	GSTX4_TOBACProbable glutathione S-transferase OS=Nicotiana tabacum PE=2 SV=1	152.641	176.022	2.96566	1.97207	0.972591	1.52018e-08
Peaxi162Scf00940g00411.1	CYSPL_SOLLCLow-temperature-induced cysteine ase (Fragment) OS=Solanum lycopersicum PE=2 SV=1	186.147	184.823	748.335	725.722	616.623	1.52656e-08
Peaxi162Scf00066g00911.1	PER4_VITVIPeroxidase 4 OS=Vitis vinifera GN=GSVIVT00023967001 PE=1 SV=1	83.7662	677.686	3.95421	0	0.972591	1.52787e-08
Peaxi162Scf00891g00120.1	BCB1_ARATHBlue copper OS=Arabidopsis thaliana GN=BCB PE=1 SV=2	436.515	1107.96	8.89698	10.8464	24.3148	1.52787e-08
Peaxi162Scf00362g01196.1	FUM1_ARATHFumarate hydratase mitochondrial OS=Arabidopsis thaliana GN=FUM1 PE=1 SV=2	2850.84	3720.92	1469.98	1125.07	1386.91	1.60988e-08
Peaxi162Scf00353g00026.1	NA	1122.47	1214.55	46.462	9.86035	39.8762	1.61296e-08
Peaxi162Scf00109g00029.1	GSTX1_TOBACProbable glutathione S-transferase OS=Nicotiana tabacum PE=2 SV=1	5447.6	7716.62	115.661	142.975	432.803	1.69669e-08
Peaxi162Scf00977g00007.1	NA	55.8442	49.873	0	1.97207	0	1.70586e-08
Peaxi162Scf00474g00213.1	E136_ARATHGlucan endo-1,3-beta-glucosidase 6 OS=Arabidopsis thaliana GN=At5g58090 PE=1 SV=2	75.3896	85.0775	9.88553	9.86035	4.86295	1.70729e-08
Peaxi162Scf00006g02914.1	PIRL6_ARATHPlant intracellular Ras-group-related LRR 6 OS=Arabidopsis thaliana GN=PIRL6 PE=2 SV=1	60.4978	58.6741	0.988553	0	2.91777	1.74919e-08
Peaxi162Scf00434g00743.1	RLP12_ARATHReceptor 12 OS=Arabidopsis thaliana GN=RLP12 PE=2 SV=2	1988.98	2168.99	75.13	31.5531	80.725	1.76476e-08
Peaxi162Scf00046g00526.1	SMC3_ARATHStructural maintenance of chromosomes 3 OS=Arabidopsis thaliana GN=SMC3 PE=2 SV=1	35.368	48.8951	2.96566	2.95811	2.91777	1.79793e-08
Peaxi162Scf00045g01734.1	SOX_ARATHProbable sarcosine oxidase OS=Arabidopsis thaliana GN=At2g24580 PE=2 SV=1	2687.97	3515.56	1337.51	1227.61	1483.2	1.85286e-08
Peaxi162Scf00066g00107.1	TOL3_ARATHTOM1 3 OS=Arabidopsis thaliana GN=TOL3 PE=1 SV=1	2136.97	2442.8	1244.59	950.538	989.125	1.85483e-08
Peaxi162Scf00423g00716.1	ASK4_ARATHSKP1 4 OS=Arabidopsis thaliana GN=ASK4 PE=1 SV=1	43.7446	53.7846	0.988553	0.986035	0	1.85977e-08
Peaxi162Scf00241g00919.1	NA	265.26	241.542	475.494	546.263	489.213	1.88103e-08
Peaxi162Scf00078g00002.1	F3PH_ARATHFlavonoid 3 -monooxygenase OS=Arabidopsis thaliana GN=CYP75B1 PE=1 SV=1	1266.73	1708.39	50.4162	101.562	124.492	2.0002e-08
Peaxi162Scf00045g01737.1	GLR27_ARATHGlutamate receptor OS=Arabidopsis thaliana GN= PE=2 SV=3	2016.9	1618.43	18.7825	34.5112	70.9991	2.03773e-08
Peaxi162Scf00103g00316.1	GSTU9_ARATHGlutathione S-transferase U9 OS=Arabidopsis thaliana GN=GSTU9 PE=2 SV=1	211.277	157.442	5.93132	0	7.78073	2.06543e-08
Peaxi162Scf00003g01123.1	RS25_SOLLC40S ribosomal S25 OS=Solanum lycopersicum GN=RPS25 PE=3 SV=1	1579.46	1574.42	673.205	834.186	749.867	2.09243e-08
Peaxi162Scf00220g00229.1	ZIFL1_ARATH ZINC INDUCED FACILITATOR-LIKE 1 OS=Arabidopsis thaliana GN=ZIFL1 PE=2 SV=1	1734.89	1925.49	227.367	393.428	331.653	2.21612e-08
Peaxi162Scf00719g00032.1	C94A1_VICSACytochrome P450 94A1 OS=Vicia sativa GN=CYP94A1 PE=2 SV=2	633.831	956.388	89.9583	195.235	115.738	2.26446e-08
Peaxi162Scf00011g00818.1	RS12_HORVU40S ribosomal S12 OS=Hordeum vulgare GN=RPS12 PE=2 SV=1	2339.87	2073.15	1319.72	1320.3	1395.67	2.29544e-08
Peaxi162Scf00180g00117.1	SRP14_ARATHSignal recognition particle 14 kDa OS=Arabidopsis thaliana GN=SRP14 PE=2 SV=2	699.913	758.852	315.348	225.802	256.764	2.30282e-08
Peaxi162Scf00991g00113.1	NA	228.03	226.873	55.359	33.5252	37.931	2.33646e-08
Peaxi162Scf00032g00147.1	C7D55_HYOMUPremnaspirodiene oxygenase OS=Hyoscyamus muticus GN=CYP71D55 PE=1 SV=1	1906.15	2708.79	137.409	21.6928	177.984	2.42452e-08
Peaxi162Scf00071g00532.1	RL182_ARATH60S ribosomal L18-2 OS=Arabidopsis thaliana GN=RPL18B PE=1 SV=2	1522.68	1479.57	731.529	734.596	806.278	2.42452e-08
Peaxi162Scf00206g00065.1	FB145_ARATH F-box At3g16210 OS=Arabidopsis thaliana GN=At3g16210 PE=4 SV=1	0	0	23.7253	28.595	32.0955	2.42452e-08
Peaxi162Scf00463g00128.1	RS52_ARATH40S ribosomal S5-2 OS=Arabidopsis thaliana GN=RPS5B PE=1 SV=2	1876.36	1735.78	949.999	905.18	1040.67	2.42452e-08
Peaxi162Scf00045g01829.1	GLR22_ARATHGlutamate receptor OS=Arabidopsis thaliana GN= PE=2 SV=1	854.416	783.299	15.8168	42.3995	34.0407	2.50173e-08
Peaxi162Scf00323g00026.1	GSO1_ARATHLRR receptor-like serine threonine- kinase GSO1 OS=Arabidopsis thaliana GN=GSO1 PE=1 SV=1	2543.7	3478.4	142.352	228.76	298.585	2.54001e-08
Peaxi162Scf00760g00218.1	PIMP1_CAPANCASP PIMP1 OS=Capsicum annuum GN=PIMP1 PE=2 SV=1	502.597	907.493	4.94276	0.986035	30.1503	2.54239e-08
Peaxi162Scf00273g00512.1	ARI8_ARATHProbable E3 ubiquitin- ligase ARI8 OS=Arabidopsis thaliana GN=ARI8 PE=2 SV=1	69.8052	42.0498	1.97711	0.986035	2.91777	2.73535e-08
Peaxi162Scf00205g00053.1	RPI1_ARATHProbable ribose-5-phosphate isomerase 1 OS=Arabidopsis thaliana GN=RPI1 PE=1 SV=1	602.186	540.78	1017.22	1068.86	1135.99	2.79164e-08
Peaxi162Scf00304g01121.1	CAA43_BURSP2-haloacrylate reductase OS=Burkholderia GN=caa43 PE=1 SV=1	2307.29	2530.81	1065.66	762.205	772.237	2.81006e-08
Peaxi162Scf00360g00616.1	SPCS2_ARATHProbable signal peptidase complex subunit 2 OS=Arabidopsis thaliana GN=At2g39960 PE=2 SV=1	1639.96	1460.01	731.529	614.3	675.951	2.81006e-08
Peaxi162Scf00783g00122.1	BUD32_DICDIEKC KEOPS complex subunit bud32 OS=Dictyostelium discoideum GN=bud32 PE=3 SV=1	947.489	882.067	427.055	345.112	363.749	2.87929e-08
Peaxi162Scf00455g00019.1	RL10_SOLME60S ribosomal L10 OS=Solanum melongena GN=RPL10 PE=2 SV=1	2433.87	2142.58	1202.08	1189.16	1313	2.8851e-08
Peaxi162Scf00018g00105.1	SR45_ARATHSerine arginine-rich splicing factor SR45 OS=Arabidopsis thaliana GN=SR45 PE=1 SV=1	591.017	572.073	307.44	295.811	340.407	2.95118e-08
Peaxi162Scf00985g00046.1	PER1_SOLLCSuberization-associated anionic peroxidase 1 OS=Solanum lycopersicum GN=TAP1 PE=3 SV=1	55.8442	63.5636	0	0	0	2.95118e-08
Peaxi162Scf00767g00017.1	ECAP_SOLLCCalcium-transporting endoplasmic reticulum-type OS=Solanum lycopersicum GN=LCA1 PE=2 SV=1	2408.74	1534.33	175.962	260.313	301.503	2.98216e-08
Peaxi162Scf00045g00450.1	CHIT1_HUMANChitotriosidase-1 OS=Homo sapiens GN=CHIT1 PE=1 SV=1	361.126	234.696	0	2.95811	5.83554	3.18445e-08
Peaxi162Scf00702g00059.1	RS193_ARATH40S ribosomal S19-3 OS=Arabidopsis thaliana GN=RPS19C PE=2 SV=1	1817.73	1733.82	991.519	879.543	1008.58	3.22358e-08
Peaxi162Scf00965g00001.1	C7A12_PANGICytochrome P450 CYP736A12 OS=Panax ginseng PE=2 SV=1	44.6753	92.9007	0	0	0.972591	3.26031e-08
Peaxi162Scf00013g00137.1	AB2A_ARATHABC transporter A family member 2 OS=Arabidopsis thaliana GN=ABCA2 PE=2 SV=1	223.377	65.5194	7.90842	6.90225	11.6711	3.34042e-08
Peaxi162Scf00088g00049.1	NFD4_ARATH NUCLEAR FUSION DEFECTIVE 4 OS=Arabidopsis thaliana GN=NFD4 PE=3 SV=1	420.693	346.177	160.146	151.849	154.642	3.34042e-08
Peaxi162Scf00132g00912.1	GSTX1_TOBACProbable glutathione S-transferase OS=Nicotiana tabacum PE=2 SV=1	568.68	561.316	22.7367	0.986035	24.3148	3.34042e-08
Peaxi162Scf00553g00114.1	ENPL_CATROEndoplasmin homolog OS=Catharanthus roseus GN=HSP90 PE=2 SV=1	13696.7	7849.62	3188.08	2125.89	1822.64	3.39276e-08
Peaxi162Scf00232g90023.1	RGI3_ARATHLRR receptor-like serine threonine- kinase OS=Arabidopsis thaliana GN=RGI3 PE=1 SV=1	12.0996	18.5801	93.9125	211.012	285.942	3.50602e-08
Peaxi162Scf00226g90014.1	WRK51_ARATHProbable WRKY transcription factor 51 OS=Arabidopsis thaliana GN=WRKY51 PE=1 SV=1	1153.18	2274.6	3.95421	6.90225	37.931	3.54874e-08
Peaxi162Scf00025g02922.1	Y3475_ARATHProbable LRR receptor-like serine threonine- kinase At3g47570 OS=Arabidopsis thaliana GN=At3g47570 PE=2 SV=1	1016.36	1310.39	181.894	278.062	248.011	3.55099e-08
Peaxi162Scf00673g00220.1	CALR_NICPLCalreticulin OS=Nicotiana plumbaginifolia GN=CAL1 PE=2 SV=1	23260	13246.7	4190.48	5289.09	4940.76	3.59622e-08
Peaxi162Scf00528g00078.1	PLP2_ARATHPatatin 2 OS=Arabidopsis thaliana GN=PLP2 PE=1 SV=1	997.749	1248.78	11.8626	1.97207	45.7118	3.66889e-08
Peaxi162Scf00078g01219.1	CHI3_TOBACEndochitinase 3 OS=Nicotiana tabacum GN=CHN14 PE=3 SV=1	918.636	2373.37	118.626	16.7626	39.8762	3.80418e-08
Peaxi162Scf00553g00086.1	ENPL_CATROEndoplasmin homolog OS=Catharanthus roseus GN=HSP90 PE=2 SV=1	22916.6	14910.1	2085.85	1749.23	1632.01	3.82128e-08
Peaxi162Scf00074g00621.1	NA	4595.97	5774.51	1813.01	1832.05	1165.16	3.83864e-08
Peaxi162Scf00485g00043.1	DRL27_ARATHDisease resistance At4g27190 OS=Arabidopsis thaliana GN=At4g27190 PE=2 SV=1	611.494	503.619	44.4849	13.8045	24.3148	3.85708e-08
Peaxi162Scf00146g01316.1	RL4A_ARATH60S ribosomal L4-1 OS=Arabidopsis thaliana GN=RPL4A PE=1 SV=1	3840.22	3349.31	1699.32	1621.04	2009.37	3.93099e-08
Peaxi162Scf00415g00012.1	RL14_PEAProbable 60S ribosomal L14 OS=Pisum sativum PE=2 SV=1	2433.87	2197.35	1191.21	1154.65	1174.89	3.93099e-08
Peaxi162Scf00715g00114.1	RL372_ORYSJ60S ribosomal L37a-2 OS=Oryza sativa japonica GN=Os05g0557000 PE=1 SV=1	1063.83	996.482	470.551	551.194	493.104	3.93357e-08
Peaxi162Scf00019g00174.1	BLH4_ARATHBEL1-like homeodomain 4 OS=Arabidopsis thaliana GN=BLH4 PE=1 SV=2	153.571	201.448	434.963	449.632	371.53	3.96474e-08
Peaxi162Scf00537g00015.1	Y1133_ARATHG-type lectin S-receptor-like serine threonine- kinase At1g11330 OS=Arabidopsis thaliana GN=At1g11330 PE=2 SV=3	318.312	491.885	18.7825	2.95811	31.1229	4.04005e-08
Peaxi162Scf00501g00121.1	NA	550.996	630.747	245.161	287.922	241.203	4.15339e-08
Peaxi162Scf00038g02121.1	SBT15_ARATHSubtilisin-like protease OS=Arabidopsis thaliana GN= PE=2 SV=1	216.861	307.061	617.846	637.965	690.539	4.27028e-08
Peaxi162Scf00269g00414.1	D42E1_MACFAShort-chain dehydrogenase reductase family 42E member 1 OS=Macaca fascicularis GN=SDR42E1 PE=2 SV=1	179.632	170.155	435.952	346.098	415.296	4.36932e-08
Peaxi162Scf00110g01213.1	KPYC1_ORYSJPyruvate kinase cytosolic OS=Oryza sativa japonica GN=Os11g0148500 PE=1 SV=1	5707.27	6397.43	1932.62	1366.64	2163.04	4.4794e-08
Peaxi162Scf00015g02911.1	PEX12_ARATHPeroxisome biogenesis 12 OS=Arabidopsis thaliana GN=PEX12 PE=1 SV=2	349.026	323.686	153.226	168.612	156.587	4.56874e-08
Peaxi162Scf00272g00923.1	NA	218.723	238.608	0	0	7.78073	4.8942e-08
Peaxi162Scf00065g00116.1	SAR2_SOLLCGTP-binding SAR2 OS=Solanum lycopersicum GN=SAR2 PE=2 SV=1	5101.36	2529.83	865.972	629.09	735.279	4.9188e-08
Peaxi162Scf00252g00410.1	NA	704.567	614.122	1534.23	1228.6	1443.32	4.93199e-08
Peaxi162Scf00062g00216.1	ERECT_ARATHLRR receptor-like serine threonine- kinase ERECTA OS=Arabidopsis thaliana GN=ERECTA PE=1 SV=1	479.329	530.023	7.90842	2.95811	18.4792	5.26139e-08
Peaxi162Scf00223g01425.1	PGR_ARATH PGR OS=Arabidopsis thaliana GN=PGR PE=2 SV=1	675.714	817.526	365.765	375.679	394.872	5.30284e-08
Peaxi162Scf00493g00432.1	GMK2_ARATHGuanylate kinase 2 OS=Arabidopsis thaliana GN=GK-2 PE=2 SV=1	707.359	849.797	169.043	155.794	269.408	5.39114e-08
Peaxi162Scf00314g00733.1	CALX1_ARATHCalnexin homolog 1 OS=Arabidopsis thaliana GN=CNX1 PE=1 SV=1	26035.5	17602.2	7843.18	7260.18	7712.64	5.55039e-08
Peaxi162Scf00001g03324.1	KN14I_ARATHKinesin KIN-14I OS=Arabidopsis thaliana GN=KIN14I PE=2 SV=1	232.684	235.674	400.364	460.478	463.926	5.63166e-08
Peaxi162Scf01061g00133.1	ADDA_NATTJATP-dependent helicase nuclease subunit A OS=Natranaerobius thermophilus (strain ATCC BAA-1301 DSM 18059 JW NM-WN-LF) GN=addA PE=3 SV=1	832.078	1167.61	363.787	347.084	397.79	5.7013e-08
Peaxi162Scf00005g04713.1	MCM8_ARATHProbable DNA helicase MCM8 OS=Arabidopsis thaliana GN=MCM8 PE=2 SV=2	834.87	773.52	64.2559	128.185	134.218	5.91868e-08
Peaxi162Scf00049g00075.1	C76B6_CATROGeraniol 8-hydroxylase OS=Catharanthus roseus GN=CYP76B6 PE=1 SV=1	162.879	264.034	11.8626	33.5252	12.6437	6.21345e-08
Peaxi162Scf00059g01716.1	Y1960_ARATHProbable serine threonine- kinase At1g09600 OS=Arabidopsis thaliana GN=At1g09600 PE=3 SV=1	1563.64	1696.66	1064.67	962.37	967.728	6.21345e-08
Peaxi162Scf00151g00016.1	PDI_DATGL disulfide-isomerase OS=Datisca glomerata GN=PDI PE=2 SV=1	4492.66	2999.22	1341.47	1201.98	1023.17	6.21345e-08
Peaxi162Scf00493g00120.1	NA	533.312	58.6741	4.94276	0.986035	5.83554	6.21345e-08
Peaxi162Scf00760g00318.1	RK176_ORYSJReceptor-like cytoplasmic kinase 176 OS=Oryza sativa japonica GN=RLCK176 PE=1 SV=1	554.719	822.415	245.161	264.257	254.819	6.21345e-08
Peaxi162Scf00333g00004.1	RL321_ARATH60S ribosomal L32-1 OS=Arabidopsis thaliana GN=RPL32A PE=2 SV=2	2163.03	2243.31	952.965	924.901	979.399	6.42005e-08
Peaxi162Scf00146g00514.1	RL24_PRUAV60S ribosomal L24 OS=Prunus avium GN=RPL24 PE=2 SV=1	1808.42	1771.96	894.64	824.325	945.358	6.6457e-08
Peaxi162Scf00270g00061.1	RL12_PRUAR60S ribosomal L12 OS=Prunus armeniaca GN=RPL12 PE=2 SV=1	1096.41	1162.73	679.136	681.35	642.883	6.88126e-08
Peaxi162Scf00102g01358.1	IFRD1_RATInterferon-related developmental regulator 1 OS=Rattus norvegicus GN=Ifrd1 PE=2 SV=1	2.79221	0	34.5994	27.609	34.0407	7.14561e-08
Peaxi162Scf00904g00047.1	PP271_ARATH pentatricopeptide repeat-containing At3g49142 OS=Arabidopsis thaliana GN=PCMP-H77 PE=3 SV=1	376.948	411.697	107.752	97.6175	107.958	7.18449e-08
Peaxi162Scf00618g00530.1	UBAP1_RATUbiquitin-associated 1 OS=Rattus norvegicus GN=Ubap1 PE=2 SV=1	121.926	112.459	10.8741	3.94414	8.75332	7.36796e-08
Peaxi162Scf00176g01638.1	NAC78_ARATHNAC domain-containing 78 OS=Arabidopsis thaliana GN=NAC078 PE=2 SV=2	1690.22	1714.26	1143.76	1115.21	1055.26	7.56237e-08
Peaxi162Scf01038g00149.1	PRH_ARATHPathogenesis-related homeodomain OS=Arabidopsis thaliana GN=PRH PE=2 SV=1	309.004	334.442	136.42	145.933	145.889	7.56237e-08
Peaxi162Scf00267g00035.1	RL20_EHRCJ50S ribosomal L20 OS=Ehrlichia canis (strain Jake) GN=rplT PE=3 SV=1	410.455	424.409	210.562	224.816	229.531	7.87243e-08
Peaxi162Scf00501g00324.1	MURB_PARUWUDP-N-acetylenolpyruvoylglucosamine reductase OS=Protochlamydia amoebophila (strain UWE25) GN=murB PE=3 SV=1	17.684	11.7348	65.2445	151.849	109.903	8.03105e-08
Peaxi162Scf00327g00052.1	GRXC6_ARATHGlutaredoxin-C6 OS=Arabidopsis thaliana GN=GRXC6 PE=2 SV=2	2281.23	1954.83	138.397	199.179	260.654	8.05633e-08
Peaxi162Scf00001g04810.1	AB4C_ARATHABC transporter C family member 4 OS=Arabidopsis thaliana GN=ABCC4 PE=1 SV=2	22993.8	26666.4	3145.58	1855.72	4029.44	8.29087e-08
Peaxi162Scf00391g00529.1	WAK5_ARATHWall-associated receptor kinase 5 OS=Arabidopsis thaliana GN=WAK5 PE=2 SV=1	198.247	335.42	11.8626	0	7.78073	8.39361e-08
Peaxi162Scf00089g00724.1	CRK10_ARATHCysteine-rich receptor kinase 10 OS=Arabidopsis thaliana GN=CRK10 PE=1 SV=3	1194.13	1339.73	332.154	241.579	405.57	8.70167e-08
Peaxi162Scf00544g01010.1	RLA2B_MAIZE60S acidic ribosomal P2B OS=Zea mays GN=RPP2B PE=1 SV=1	2022.49	2098.58	1075.55	1056.04	1152.52	8.82668e-08
Peaxi162Scf00003g04712.1	RS5_CICAR40S ribosomal S5 (Fragment) OS=Cicer arietinum GN=RPS5 PE=2 SV=1	2260.76	2265.8	1325.65	1172.4	1313.97	8.99993e-08
Peaxi162Scf00408g00839.1	UFM1_ARATHUbiquitin-fold modifier 1 OS=Arabidopsis thaliana GN=At1g77710 PE=3 SV=1	778.095	663.995	323.257	243.551	287.887	9.1642e-08
Peaxi162Scf00585g01020.1	CUT1A_ARATH CURVATURE THYLAKOID chloroplastic OS=Arabidopsis thaliana GN=CURT1A PE=1 SV=1	92.1429	95.8344	4.94276	0.986035	0	9.30137e-08
Peaxi162Scf00394g00824.1	LRL21_ARATHLEAF RUST 10 DISEASE-RESISTANCE LOCUS RECEPTOR-LIKE PROTEIN KINASE-like OS=Arabidopsis thaliana GN=LRK10L- PE=3 SV=1	373.225	445.923	39.5421	17.7486	37.931	9.31975e-08
Peaxi162Scf00928g00232.1	SUS1_SOLTUSucrose synthase OS=Solanum tuberosum PE=2 SV=1	4031.95	4690.02	1484.81	746.429	963.837	9.31975e-08
Peaxi162Scf00020g01120.1	MPK4_ARATHMitogen-activated kinase 4 OS=Arabidopsis thaliana GN=MPK4 PE=1 SV=2	1901.49	1926.47	388.501	264.257	325.818	9.42531e-08
Peaxi162Scf00420g00006.1	NA	1743.27	1863.88	71.1758	21.6928	53.4925	9.44785e-08
Peaxi162Scf00591g00511.1	C3H39_ARATHZinc finger CCCH domain-containing 39 OS=Arabidopsis thaliana GN=At3g19360 PE=2 SV=1	115.411	113.437	36.5765	21.6928	33.0681	9.56846e-08
Peaxi162Scf01208g00135.1	NA	38.1602	79.2101	0.988553	0	0.972591	9.58725e-08
Peaxi162Scf00523g00721.1	RL371_ARATH60S ribosomal L37-1 OS=Arabidopsis thaliana GN=RPL37A PE=3 SV=1	944.697	981.813	419.146	458.506	433.775	9.68114e-08
Peaxi162Scf00316g01013.1	NA	2486.93	2498.54	528.876	659.658	609.814	9.75668e-08
Peaxi162Scf00263g00156.1	SWET1_ARATHBidirectional sugar transporter SWEET1 OS=Arabidopsis thaliana GN=SWEET1 PE=1 SV=1	335.996	261.1	1397.81	1895.16	1140.85	9.83507e-08
Peaxi162Scf00299g00625.1	NA	103.312	104.635	232.31	312.573	318.037	1.01826e-07
Peaxi162Scf00434g00739.1	FLS2_ORYSJLRR receptor-like serine threonine- kinase FLS2 OS=Oryza sativa japonica GN=FLS2 PE=1 SV=1	3994.72	3951.7	76.1186	27.609	108.93	1.02012e-07
Peaxi162Scf00075g01551.1	NA	608.701	1026.8	8.89698	2.95811	48.6295	1.02062e-07
Peaxi162Scf00295g01133.1	FBW2_ARATHF-box FBW2 OS=Arabidopsis thaliana GN=FBW2 PE=1 SV=1	63.29	86.0554	202.653	320.461	355.968	1.02062e-07
Peaxi162Scf00722g00420.1	ACR10_ARATHACT domain-containing ACR10 OS=Arabidopsis thaliana GN=ACR10 PE=2 SV=1	2370.58	1968.52	543.704	447.66	575.774	1.02062e-07
Peaxi162Scf00218g00728.1	NA	83.7662	94.8565	21.7482	18.7347	12.6437	1.02429e-07
Peaxi162Scf00321g00094.1	ASD_ARATHAAA-ATPase mitochondrial OS=Arabidopsis thaliana GN=AATP1 PE=1 SV=1	195.455	337.376	0.988553	1.97207	2.91777	1.08025e-07
Peaxi162Scf00521g00006.1	MAA3_ARATHProbable helicase MAGATAMA 3 OS=Arabidopsis thaliana GN=MAA3 PE=2 SV=1	4537.34	4965.79	472.528	446.674	564.103	1.10068e-07
Peaxi162Scf00324g00820.1	Y4119_ARATHG-type lectin S-receptor-like serine threonine- kinase At4g11900 OS=Arabidopsis thaliana GN=At4g11900 PE=2 SV=1	195.455	196.558	4.94276	2.95811	7.78073	1.10527e-07
Peaxi162Scf00618g90022.1	CYB5E_ARATHCytochrome b5 isoform E OS=Arabidopsis thaliana GN=CYTB5-E PE=1 SV=2	655.238	807.747	179.917	185.375	175.066	1.10527e-07
Peaxi162Scf00103g00071.1	BCP_PEABlue copper OS=Pisum sativum PE=2 SV=1	230.823	649.327	9.88553	34.5112	21.397	1.11168e-07
Peaxi162Scf01205g00112.1	MLO1_ARATHMLO 1 OS=Arabidopsis thaliana GN=MLO1 PE=1 SV=1	48.3983	105.613	0.988553	1.97207	5.83554	1.12393e-07
Peaxi162Scf00048g00815.1	IDI2_CAMACIsopentenyl-diphosphate Delta-isomerase II OS=Camptotheca acuminata GN=IPI2 PE=2 SV=1	3299.46	5110.52	1330.59	1551.03	1242	1.12462e-07
Peaxi162Scf00086g00079.1	R1A6_SOLDE late blight resistance homolog R1A-6 OS=Solanum demissum GN=R1A-6 PE=3 SV=2	157.294	150.597	53.3819	48.3157	60.3006	1.13949e-07
Peaxi162Scf00117g00114.1	RGLG1_ARATHE3 ubiquitin- ligase RGLG1 OS=Arabidopsis thaliana GN=RGLG1 PE=1 SV=1	39.0909	50.8509	0.988553	0	2.91777	1.13949e-07
Peaxi162Scf00740g00562.1	CAMK4_ARATHCDPK-related kinase 4 OS=Arabidopsis thaliana GN=CRK4 PE=2 SV=1	1108.51	1239	665.296	644.867	663.307	1.13949e-07
Peaxi162Scf00005g04610.1	RS23_FRAAN40S ribosomal S23 OS=Fragaria ananassa GN=RPS23 PE=2 SV=1	2100.67	2055.55	1147.71	1182.26	1135.01	1.17341e-07
Peaxi162Scf00383g00092.1	PHB3_ARATHProhibitin- mitochondrial OS=Arabidopsis thaliana GN=PHB3 PE=1 SV=1	1947.1	1573.44	781.945	858.837	912.29	1.22322e-07
Peaxi162Scf00126g01127.1	CMTA2_ARATHCalmodulin-binding transcription activator 2 OS=Arabidopsis thaliana GN=CMTA2 PE=1 SV=1	40.9524	52.8067	260.978	291.866	432.803	1.25436e-07
Peaxi162Scf02133g00017.1	PLT4_ARATHProbable polyol transporter 4 OS=Arabidopsis thaliana GN=PLT4 PE=2 SV=1	264.329	269.901	134.443	128.185	127.409	1.2815e-07
Peaxi162Scf00014g00010.1	AMT31_ORYSJAmmonium transporter 3 member 1 OS=Oryza sativa japonica GN=AMT3-1 PE=2 SV=1	1813.07	2839.83	139.386	126.213	257.737	1.28808e-07
Peaxi162Scf00434g00423.1	AT74_ARATHPhosphoglycerate mutase AT74 OS=Arabidopsis thaliana GN=At3g05170 PE=2 SV=1	295.974	469.393	13.8397	45.3576	8.75332	1.31727e-07
Peaxi162Scf00286g00533.1	AKR2_ORYSIProbable aldo-keto reductase 2 OS=Oryza sativa indica GN= _15387 PE=3 SV=1	2126.73	2099.56	1327.63	1104.36	1231.3	1.32838e-07
Peaxi162Scf00266g00717.1	C81E8_MEDTRCytochrome P450 81E8 OS=Medicago truncatula GN=CYP81E8 PE=2 SV=1	258.745	127.127	0	4.93018	1.94518	1.35173e-07
Peaxi162Scf00088g01322.1	OPR3_SOLLC12-oxophytodienoate reductase 3 OS=Solanum lycopersicum GN=OPR3 PE=1 SV=1	436.515	533.934	2075.96	1707.81	1914.06	1.36318e-07
Peaxi162Scf00487g00217.1	FK151_ARATHPeptidyl-prolyl cis-trans isomerase FKBP15-1 OS=Arabidopsis thaliana GN=FKBP15-1 PE=2 SV=2	3277.12	2157.25	534.807	829.256	661.362	1.38791e-07
Peaxi162Scf00045g01456.1	RS6_ASPOF40S ribosomal S6 OS=Asparagus officinalis GN=rps6 PE=2 SV=1	2372.45	2199.3	1412.64	1267.06	1320.78	1.38893e-07
Peaxi162Scf00411g00116.1	NA	177.771	247.409	39.5421	12.8185	35.9859	1.43171e-07
Peaxi162Scf00548g00066.1	RL261_ARATH60S ribosomal L26-1 OS=Arabidopsis thaliana GN=RPL26A PE=2 SV=2	2929.96	2840.8	1280.18	1357.77	1453.05	1.45879e-07
Peaxi162Scf00249g01220.1	SINA2_ARATHE3 ubiquitin- ligase SINAT2 OS=Arabidopsis thaliana GN=SINAT2 PE=1 SV=1	40.9524	42.0498	0.988553	0.986035	0	1.50015e-07
Peaxi162Scf00141g00331.1	CLC2_ARATHClathrin light chain 2 OS=Arabidopsis thaliana GN=CLC2 PE=1 SV=1	1334.68	906.515	265.921	184.389	234.394	1.56635e-07
Peaxi162Scf00146g01118.1	SILD_PODPESecoisolariciresinol dehydrogenase (Fragment) OS=Podophyllum peltatum PE=1 SV=1	145.195	683.553	6.91987	0	14.5889	1.56635e-07
Peaxi162Scf00353g00024.1	PDI_DATGL disulfide-isomerase OS=Datisca glomerata GN=PDI PE=2 SV=1	684.091	184.823	0.988553	0	2.91777	1.59235e-07
Peaxi162Scf00074g00231.1	EMB8_PICGLEmbryogenesis-associated EMB8 OS=Picea glauca GN=EMB8 PE=2 SV=1	2980.22	3848.04	1152.65	587.677	693.457	1.62107e-07
Peaxi162Scf00592g00441.1	GSTX6_SOYBNProbable glutathione S-transferase OS=Glycine max GN=HSP26-A PE=2 SV=1	2444.11	2725.41	344.016	190.305	438.638	1.62454e-07
Peaxi162Scf00014g00122.1	SRC2_SOYBN SRC2 OS=Glycine max GN=SRC2 PE=2 SV=1	685.022	861.532	0.988553	0	6.80814	1.66085e-07
Peaxi162Scf00071g00541.1	TPR3_ARATHTopless-related 3 OS=Arabidopsis thaliana GN=TPR3 PE=1 SV=1	3258.51	2823.2	1707.23	1430.74	1273.12	1.68998e-07
Peaxi162Scf00444g00835.1	NA	16746.7	8996.7	81.0613	96.6314	446.419	1.89967e-07
Peaxi162Scf00715g00011.1	RLP12_ARATHReceptor 12 OS=Arabidopsis thaliana GN=RLP12 PE=2 SV=2	652.446	525.133	132.466	101.562	130.327	1.92632e-07
Peaxi162Scf00069g01430.1	CX171_ARATHCytochrome c oxidase copper chaperone 1 OS=Arabidopsis thaliana GN=COX17-1 PE=2 SV=1	94.9351	88.0112	22.7367	21.6928	27.2325	1.93511e-07
Peaxi162Scf00355g00112.1	RS11_SOYBN40S ribosomal S11 OS=Glycine max GN=RPS11 PE=2 SV=2	1450.09	1426.76	702.861	824.325	775.155	1.94224e-07
Peaxi162Scf00059g00318.1	VDAC1_SOLTUMitochondrial outer membrane porin of 34 kDa OS=Solanum tuberosum PE=1 SV=2	3575.89	3967.35	2032.46	1858.68	2286.56	1.95852e-07
Peaxi162Scf00378g00312.1	R1A_SOLDELate blight resistance R1-A OS=Solanum demissum GN=R1A PE=3 SV=1	48.3983	72.3647	7.90842	5.91621	4.86295	2.18506e-07
Peaxi162Scf00437g00630.1	HIDM_GLYEC2-hydroxyisoflavanone dehydratase OS=Glycyrrhiza echinata GN=HIDM PE=1 SV=1	7971.75	7777.25	1700.31	864.753	1506.54	2.18696e-07
Peaxi162Scf00286g00546.1	UGT1_GARJACrocetin chloroplastic OS=Gardenia jasminoides GN=UGT75L6 PE=1 SV=1	910.26	1492.28	62.2788	24.6509	63.2184	2.20825e-07
Peaxi162Scf00037g00119.1	SPC3B_ARATHSignal peptidase complex subunit 3B OS=Arabidopsis thaliana GN=At5g27430 PE=2 SV=1	892.576	822.415	531.841	447.66	459.063	2.25727e-07
Peaxi162Scf00082g00006.1	NA	812.533	1354.39	21.7482	84.799	102.122	2.31955e-07
Peaxi162Scf00038g02442.1	ATP5E_ARATHATP synthase subunit mitochondrial OS=Arabidopsis thaliana GN=At1g51650 PE=1 SV=3	1837.27	2031.1	1125.96	1186.2	1210.88	2.32428e-07
Peaxi162Scf00451g00815.1	NIP21_MAIZEAquaporin NIP2-1 OS=Zea mays GN=NIP2-1 PE=2 SV=2	28.8528	22.4917	125.546	141.003	128.382	2.36656e-07
Peaxi162Scf00519g00014.1	TBCA_ARATHTubulin-folding cofactor A OS=Arabidopsis thaliana GN=TFCA PE=1 SV=2	153.571	220.028	44.4849	45.3576	37.931	2.36656e-07
Peaxi162Scf00047g01621.1	STT3A_ORYSJDolichyl-diphosphooligosaccharide-- glycosyltransferase subunit STT3A OS=Oryza sativa japonica GN=STT3A PE=2 SV=1	618.009	545.669	190.791	170.584	199.381	2.36683e-07
Peaxi162Scf00420g00234.1	SDHB2_ARATHSuccinate dehydrogenase	1960.13	2039.9	1365.19	1377.49	1413.17	2.38671e-07
Peaxi162Scf00839g00235.1	NA	591.017	698.222	89.9583	70.0085	95.3139	2.39165e-07
Peaxi162Scf00001g00523.1	PSD2_ARATHPhosphatidylserine decarboxylase proenzyme 2 OS=Arabidopsis thaliana GN=PSD2 PE=2 SV=1	255.022	241.542	32.6222	16.7626	23.3422	2.40087e-07
Peaxi162Scf00220g00042.1	RS202_ARATH40S ribosomal S20-2 OS=Arabidopsis thaliana GN=RPS20B PE=2 SV=1	2138.83	2014.48	933.194	1046.18	989.125	2.41663e-07
Peaxi162Scf00788g00218.1	PUB12_ORYSJU-box domain-containing 12 OS=Oryza sativa japonica GN=PUB12 PE=2 SV=1	3064.91	2989.45	83.0384	50.2878	60.3006	2.4376e-07
Peaxi162Scf00102g01734.1	PHY1_CERPULight-sensor kinase OS=Ceratodon purpureus GN=PHY1 PE=3 SV=3	40.9524	39.1161	0.988553	0	0	2.46186e-07
Peaxi162Scf00784g00028.1	WTR16_ARATHWAT1-related chloroplastic OS=Arabidopsis thaliana GN=At3g02690 PE=1 SV=1	498.875	419.52	858.064	986.035	953.139	2.47718e-07
Peaxi162Scf00740g00545.1	SPL6_ARATHSquamosa promoter-binding 6 OS=Arabidopsis thaliana GN=SPL6 PE=1 SV=2	664.546	673.774	204.63	209.039	194.518	2.51272e-07
Peaxi162Scf00248g00125.1	GLK1_ARATHTranscription activator GLK1 OS=Arabidopsis thaliana GN=GLK1 PE=1 SV=2	443.961	531.001	1246.57	1052.1	1185.59	2.53923e-07
Peaxi162Scf00037g01420.1	RL182_ARATH60S ribosomal L18-2 OS=Arabidopsis thaliana GN=RPL18B PE=1 SV=2	3090.97	2918.06	1631.11	1296.64	1508.49	2.55106e-07
Peaxi162Scf00763g00046.1	R27A3_ARATH60S ribosomal L27a-3 OS=Arabidopsis thaliana GN=RPL27AC PE=2 SV=2	863.723	759.83	354.89	351.029	367.639	2.62631e-07
Peaxi162Scf01481g00036.1	NA	270.844	857.62	17.794	0	14.5889	2.62631e-07
Peaxi162Scf01623g00013.1	P2C33_ARATHProbable phosphatase 2C 33 OS=Arabidopsis thaliana GN=PPC6-1 PE=1 SV=1	424.416	376.492	964.828	1079.71	832.538	2.64973e-07
Peaxi162Scf00232g00045.1	DNJ11_ARATHChaperone dnaJ chloroplastic OS=Arabidopsis thaliana GN=ATJ11 PE=1 SV=2	239.199	502.642	3.95421	7.88828	30.1503	2.70829e-07
Peaxi162Scf00634g00325.1	RS71_ARATH40S ribosomal S7-1 OS=Arabidopsis thaliana GN=RPS7A PE=2 SV=1	1018.23	992.57	459.677	448.646	496.021	2.70829e-07
Peaxi162Scf00347g00419.1	CRK16_ARATH cysteine-rich receptor kinase 16 OS=Arabidopsis thaliana GN=CRK16 PE=3 SV=2	695.26	806.769	31.6337	28.595	29.1777	2.71178e-07
Peaxi162Scf00122g00196.1	NA	309.935	305.105	19.7711	8.87432	26.26	2.73522e-07
Peaxi162Scf00452g00232.1	RLMI_ALTMDRibosomal RNA large subunit methyltransferase I OS=Alteromonas mediterranea (strain DSM 17117 CIP 110805 LMG 28347 Deep ecotype) GN=rlmI PE=3 SV=1	104.242	132.995	341.051	379.624	264.545	2.78069e-07
Peaxi162Scf00045g01738.1	GLR27_ARATHGlutamate receptor OS=Arabidopsis thaliana GN= PE=2 SV=3	467.229	458.636	0.988553	0.986035	13.6163	2.78733e-07
Peaxi162Scf00102g01852.1	CNBL4_ARATHCalcineurin B 4 OS=Arabidopsis thaliana GN=CBL4 PE=1 SV=3	13.0303	14.6685	69.1987	88.7432	151.724	2.82469e-07
Peaxi162Scf00634g00516.1	LRL21_ARATHLEAF RUST 10 DISEASE-RESISTANCE LOCUS RECEPTOR-LIKE PROTEIN KINASE-like OS=Arabidopsis thaliana GN=LRK10L- PE=3 SV=1	327.619	398.006	82.0499	44.3716	79.7524	2.82469e-07
Peaxi162Scf00310g00823.1	PXC3_ARATHLeucine-rich repeat receptor-like tyrosine- kinase PXC3 OS=Arabidopsis thaliana GN=PXC3 PE=2 SV=1	5813.38	8324.88	1533.25	2315.21	1656.32	2.85126e-07
Peaxi162Scf00571g00523.1	PEAMT_SPIOLPhosphoethanolamine N-methyltransferase OS=Spinacia oleracea GN=PEAMT PE=1 SV=1	17.684	68.4531	2164.93	1090.55	1261.45	2.93068e-07
Peaxi162Scf00393g00021.1	RS16_FRIAG40S ribosomal S16 OS=Fritillaria agrestis GN=RPS16 PE=2 SV=1	1052.66	1093.29	676.17	594.579	626.348	2.9755e-07
Peaxi162Scf00620g00533.1	LDOX_PETHYLeucoanthocyanidin dioxygenase OS=Petunia hybrida GN=ANT17 PE=2 SV=1	64.2208	38.1382	0	0.986035	0	3.01176e-07
Peaxi162Scf01090g00119.1	Y2913_ARATHG-type lectin S-receptor-like serine threonine- kinase At2g19130 OS=Arabidopsis thaliana GN=At2g19130 PE=2 SV=1	216.861	128.105	11.8626	2.95811	13.6163	3.01482e-07
Peaxi162Scf00062g00181.1	C7A12_PANGICytochrome P450 CYP736A12 OS=Panax ginseng PE=2 SV=1	43.7446	36.1824	0.988553	0	0.972591	3.18122e-07
Peaxi162Scf00223g01515.1	LEUNG_ARATHTranscriptional corepressor LEUNIG OS=Arabidopsis thaliana GN=LUG PE=1 SV=2	126.58	190.691	7.90842	13.8045	2.91777	3.42222e-07
Peaxi162Scf00753g00015.1	---NA---	460.714	689.421	96.8782	61.1342	152.697	3.42222e-07
Peaxi162Scf00035g02617.1	ZNTB_YERE8Zinc transport OS=Yersinia enterocolitica serotype O:8 biotype 1B (strain NCTC 13174 8081) GN=zntB PE=3 SV=1	72.5974	95.8344	212.539	272.146	301.503	3.43935e-07
Peaxi162Scf01054g00026.1	ACS_ARATHAcetyl-coenzyme A chloroplastic glyoxysomal OS=Arabidopsis thaliana GN=ACS PE=1 SV=1	1446.36	1726	261.967	352.015	426.967	3.53844e-07
Peaxi162Scf00683g00459.1	PEAMT_SPIOLPhosphoethanolamine N-methyltransferase OS=Spinacia oleracea GN=PEAMT PE=1 SV=1	440.238	678.664	2388.34	2314.22	2489.83	3.72926e-07
Peaxi162Scf00827g00415.1	SFH2_ARATHPhosphatidylinositol phosphatidylcholine transfer SFH2 OS=Arabidopsis thaliana GN=SFH2 PE=3 SV=1	1064.76	1449.25	375.65	274.118	442.529	3.73614e-07
Peaxi162Scf00137g00107.1	AGD5_ARATHProbable ADP-ribosylation factor GTPase-activating AGD5 OS=Arabidopsis thaliana GN=AGD5 PE=1 SV=1	421.623	433.211	155.203	116.352	83.6428	3.74517e-07
Peaxi162Scf00207g00253.1	RSC5_DICDIRandom slug 5 OS=Dictyostelium discoideum GN=rsc5 PE=2 SV=1	924.221	711.913	41.5192	100.576	108.93	3.75671e-07
Peaxi162Scf00109g00024.1	GSTX1_TOBACProbable glutathione S-transferase OS=Nicotiana tabacum PE=2 SV=1	8731.23	11964.6	1471.96	618.244	1106.81	3.88355e-07
Peaxi162Scf00928g00132.1	NA	569.61	726.581	327.211	267.216	309.284	3.89328e-07
Peaxi162Scf00035g02519.1	BCP_PEABlue copper OS=Pisum sativum PE=2 SV=1	60.4978	61.6078	10.8741	6.90225	8.75332	4.07623e-07
Peaxi162Scf00002g03316.1	UUAT1_ARATHUDP-URONIC ACID TRANSPORTER 1 OS=Arabidopsis thaliana GN=UUAT1 PE=1 SV=1	328.55	314.884	573.361	651.769	638.992	4.07854e-07
Peaxi162Scf00046g00229.1	NA	42.8139	69.431	3.95421	4.93018	2.91777	4.09468e-07
Peaxi162Scf00439g00049.1	MET23_XENLAMethyltransferase 23 OS=Xenopus laevis GN=mettl23 PE=2 SV=1	81.9048	88.0112	17.794	26.623	20.4244	4.10115e-07
Peaxi162Scf00271g00043.1	ACR8_ARATHACT domain-containing ACR8 OS=Arabidopsis thaliana GN=ACR8 PE=2 SV=1	812.533	457.658	98.8553	88.7432	63.2184	4.1932e-07
Peaxi162Scf00011g00511.1	Y1105_ARATHProbable receptor kinase At1g11050 OS=Arabidopsis thaliana GN=At1g11050 PE=2 SV=1	541.688	636.614	217.482	290.88	231.477	4.20297e-07
Peaxi162Scf00286g00649.1	ALKR3_ARATHProbable aldo-keto reductase 3 OS=Arabidopsis thaliana GN=At1g60690 PE=3 SV=1	54.9134	257.188	0	3.94414	4.86295	4.43525e-07
Peaxi162Scf00064g00422.1	RSC5_DICDIRandom slug 5 OS=Dictyostelium discoideum GN=rsc5 PE=2 SV=1	5187.92	5436.16	1032.05	280.034	859.77	4.44091e-07
Peaxi162Scf00274g00413.1	CML30_ARATHProbable calcium-binding CML30 OS=Arabidopsis thaliana GN=CML30 PE=2 SV=1	384.394	623.901	4.94276	30.5671	2.91777	4.45748e-07
Peaxi162Scf00549g00221.1	DUS1L_RA -dihydrouridine(16 17) synthase	690.606	753.962	359.833	334.266	407.516	4.50763e-07
Peaxi162Scf00487g00314.1	QORH_ARATHChloroplast envelope quinone oxidoreductase homolog OS=Arabidopsis thaliana GN=CEQORH PE=1 SV=1	88.4199	126.149	5.93132	0	5.83554	4.61669e-07
Peaxi162Scf00257g00081.1	IDNK_ECOLIThermosensitive gluconokinase OS=Escherichia coli (strain K12) GN=idnK PE=3 SV=1	251.299	280.658	29.6566	13.8045	23.3422	4.74323e-07
Peaxi162Scf00587g00057.1	NA	466.299	523.177	163.111	85.7851	143.943	4.78362e-07
Peaxi162Scf00618g00115.1	6PGL4_ORYSJProbable 6-phosphogluconolactonase chloroplastic OS=Oryza sativa japonica GN=Os09g0529100 PE=2 SV=2	690.606	877.178	332.154	270.174	344.297	4.88522e-07
Peaxi162Scf00129g00943.1	DOX1_ARATHAlpha-dioxygenase 1 OS=Arabidopsis thaliana GN=DOX1 PE=1 SV=1	18.6147	327.597	2.96566	1.97207	2.91777	4.91667e-07
Peaxi162Scf00078g01414.1	CRK3_ARATHCysteine-rich receptor kinase 3 OS=Arabidopsis thaliana GN=CRK3 PE=2 SV=1	2165.82	2672.61	782.934	525.557	867.551	4.92692e-07
Peaxi162Scf00078g00541.1	RL15_PETHY60S ribosomal L15 OS=Petunia hybrida GN=RPL15 PE=2 SV=1	1686.49	1476.63	887.72	791.786	883.112	4.97654e-07
Peaxi162Scf00167g01218.1	NA	831.147	1199.89	106.764	26.623	110.875	5.01062e-07
Peaxi162Scf00027g00098.1	GLR22_ARATHGlutamate receptor OS=Arabidopsis thaliana GN= PE=2 SV=1	0	0	28.668	20.7067	44.7392	5.05612e-07
Peaxi162Scf00047g02034.1	PTR33_ARATH NRT1 PTR FAMILY OS=Arabidopsis thaliana GN= PE=1 SV=1	241.991	264.034	1081.48	708.959	638.992	5.28934e-07
Peaxi162Scf00027g00235.1	NSF_ARATHVesicle-fusing ATPase OS=Arabidopsis thaliana GN=NSF PE=2 SV=2	4673.23	4956.98	1941.52	1423.83	1931.57	5.32515e-07
Peaxi162Scf00255g01120.1	RGA3_SOLBU disease resistance RGA3 OS=Solanum bulbocastanum GN=RGA3 PE=2 SV=2	235.476	288.481	42.5078	44.3716	59.328	5.3646e-07
Peaxi162Scf00301g01113.1	NA	71.6667	47.9172	0.988553	0	0	5.67656e-07
Peaxi162Scf00377g00725.1	EFGM2_ARATHElongation factor G- mitochondrial OS=Arabidopsis thaliana GN=MEFG2 PE=1 SV=1	2411.54	2464.31	1387.93	1193.1	1299.38	5.76412e-07
Peaxi162Scf00078g00529.1	RL15_PETHY60S ribosomal L15 OS=Petunia hybrida GN=RPL15 PE=2 SV=1	1410.07	1274.21	752.289	716.848	766.402	5.80909e-07
Peaxi162Scf00057g00323.1	DTX34_ARATH DETOXIFICATION 34 OS=Arabidopsis thaliana GN=DTX34 PE=2 SV=1	13.0303	20.5359	73.1529	141.989	83.6428	5.86382e-07
Peaxi162Scf01258g00118.1	SYM1_ASHGO SYM1 OS=Ashbya gossypii (strain ATCC 10895 CBS FGSC 9923 NRRL Y-1056) GN=SYM1 PE=3 SV=1	425.346	473.304	214.516	170.584	155.615	6.01352e-07
Peaxi162Scf00465g00085.1	MTEF1_ARATHTranscription termination factor chloroplastic OS=Arabidopsis thaliana GN=MTERF1 PE=2 SV=2	280.152	234.696	671.227	819.395	662.334	6.10628e-07
Peaxi162Scf01041g00311.1	NA	623.593	699.2	18.7825	40.4274	43.7666	6.19209e-07
Peaxi162Scf00047g02457.1	C7A52_PANGIBeta-amyrin 28-oxidase OS=Panax ginseng PE=2 SV=1	61.4286	46.9393	0.988553	4.93018	0.972591	6.33419e-07
Peaxi162Scf00390g00324.1	RS261_ARATH40S ribosomal S26-1 OS=Arabidopsis thaliana GN=RPS26A PE=2 SV=2	1753.51	1677.1	1046.88	1045.2	1011.49	6.67145e-07
Peaxi162Scf01713g00018.1	NA	991.234	978.88	1449.22	1538.21	1399.56	6.7107e-07
Peaxi162Scf00235g00625.1	NA	578.918	693.332	1885.17	1267.06	1838.2	6.80726e-07
Peaxi162Scf00016g01538.1	SRK2E_ARATHSerine threonine- kinase SRK2E OS=Arabidopsis thaliana GN=SRK2E PE=1 SV=1	138.68	141.796	354.89	274.118	340.407	6.8388e-07
Peaxi162Scf01286g00125.1	PP344_ARATHPentatricopeptide repeat-containing chloroplastic OS=Arabidopsis thaliana GN=PGR3 PE=1 SV=1	913.983	850.775	1361.24	1617.1	1628.12	6.8388e-07
Peaxi162Scf00789g00035.1	NA	886.061	973.99	201.665	178.472	255.791	6.83995e-07
Peaxi162Scf00077g00077.1	PXL1_ARATHLeucine-rich repeat receptor kinase PXL1 OS=Arabidopsis thaliana GN=PXL1 PE=1 SV=1	20.4762	37.1603	115.661	116.352	132.272	7.03007e-07
Peaxi162Scf00214g00069.1	PHYE_IPONIPhytochrome E OS=Ipomoea nil GN=PHYE PE=2 SV=1	304.351	282.614	496.254	563.026	491.158	7.06846e-07
Peaxi162Scf00004g04618.1	SIP_ARATHSignal peptide peptidase OS=Arabidopsis thaliana GN=SPP PE=2 SV=1	4153.87	3183.07	1740.84	1525.4	1570.73	7.1752e-07
Peaxi162Scf00067g02212.1	NDHT_ARATHNAD(P)H-quinone oxidoreductase subunit chloroplastic OS=Arabidopsis thaliana GN=ndhT PE=1 SV=1	393.701	354.978	920.343	800.661	690.539	7.73168e-07
Peaxi162Scf00015g00833.1	2AAB_ARATHSerine threonine- phosphatase 2A 65 kDa regulatory subunit A beta isoform OS=Arabidopsis thaliana GN=PP2AA2 PE=1 SV=2	310.866	196.558	1.97711	0	2.91777	7.77972e-07
Peaxi162Scf00010g00512.1	LGUL_HUMANLactoylglutathione lyase OS=Homo sapiens GN=GLO1 PE=1 SV=4	146.126	85.0775	1.97711	4.93018	0.972591	7.9731e-07
Peaxi162Scf00285g00930.1	RS8_MAIZE40S ribosomal S8 OS=Zea mays GN=RPS8 PE=2 SV=2	4115.71	3922.36	2061.13	1919.81	2231.12	8.0246e-07
Peaxi162Scf00375g00210.1	RL91_ARATH60S ribosomal L9-1 OS=Arabidopsis thaliana GN=RPL9B PE=1 SV=3	4945.93	4929.6	2551.46	2462.13	2594.87	8.03822e-07
Peaxi162Scf00390g00226.1	C14C2_ORYSJCytochrome P450 714C2 OS=Oryza sativa japonica GN=CYP714C2 PE=2 SV=1	61.4286	30.315	0	0	0	8.29684e-07
Peaxi162Scf00959g00125.1	RA51C_ARATHDNA repair RAD51 homolog 3 OS=Arabidopsis thaliana GN=RAD51C PE=1 SV=2	26.0606	22.4917	78.0957	109.45	103.095	8.66116e-07
Peaxi162Scf00154g00926.1	C89A2_ARATHCytochrome P450 89A2 OS=Arabidopsis thaliana GN=CYP89A2 PE=2 SV=2	6902.34	7885.8	3191.05	2945.29	2701.86	9.38782e-07
Peaxi162Scf00105g01225.1	AGD14_ARATHProbable ADP-ribosylation factor GTPase-activating AGD14 OS=Arabidopsis thaliana GN=AGD14 PE=1 SV=2	9.30736	11.7348	67.2216	74.9387	80.725	9.62924e-07
Peaxi162Scf00401g00620.1	CNGC5_ARATHProbable cyclic nucleotide-gated ion channel 5 OS=Arabidopsis thaliana GN=CNGC5 PE=2 SV=1	2476.69	2522.99	1625.18	1566.81	1606.72	9.72058e-07
Peaxi162Scf00463g00014.1	APK3_ARATHAdenylyl-sulfate kinase 3 OS=Arabidopsis thaliana GN=APK3 PE=1 SV=1	452.338	339.332	1043.91	1917.84	1242	9.72058e-07
Peaxi162Scf00585g00010.1	NA	1055.45	1438.49	71.1758	28.595	170.203	9.79639e-07
Peaxi162Scf00632g00419.1	PNSB3_ARATHPhotosynthetic NDH subunit of subcomplex B chloroplastic OS=Arabidopsis thaliana GN=PNSB3 PE=2 SV=1	235.476	224.917	496.254	428.925	458.09	9.84832e-07
Peaxi162Scf00130g00716.1	ZOG_PHALUZeatin O-glucosyltransferase OS=Phaseolus lunatus GN=ZOG1 PE=2 SV=1	47.4675	97.7902	1.97711	0	0.972591	9.89475e-07
Peaxi162Scf00213g01016.1	RS6_ASPOF40S ribosomal S6 OS=Asparagus officinalis GN=rps6 PE=2 SV=1	3333.9	3157.65	1608.38	1560.89	1598.94	9.89475e-07
Peaxi162Scf00128g00827.1	G3PC_TOBACGlyceraldehyde-3-phosphate cytosolic (Fragment) OS=Nicotiana tabacum GN=GAPC PE=2 SV=1	30532.8	29165.9	12840.3	10310	15173.4	9.94853e-07
Peaxi162Scf00692g00414.1	DTX19_ARATH DETOXIFICATION 19 OS=Arabidopsis thaliana GN=DTX19 PE=2 SV=1	261.537	261.1	47.4505	42.3995	40.8488	1.02404e-06
Peaxi162Scf00013g00007.1	NA	405.801	346.177	191.779	157.766	190.628	1.02578e-06
Peaxi162Scf00543g00413.1	PBL7_ARATHProbable serine threonine- kinase PBL7 OS=Arabidopsis thaliana GN=PBL7 PE=1 SV=1	1051.73	899.67	150.26	77.8968	113.793	1.03671e-06
Peaxi162Scf00488g00074.1	PAL2_TOBACPhenylalanine ammonia-lyase OS=Nicotiana tabacum GN=PALA PE=2 SV=2	3520.97	5646.41	1448.23	1071.82	1263.4	1.05331e-06
Peaxi162Scf00555g00211.1	Y2913_ARATHG-type lectin S-receptor-like serine threonine- kinase At2g19130 OS=Arabidopsis thaliana GN=At2g19130 PE=2 SV=1	1125.26	1150.01	17.794	2.95811	35.9859	1.0558e-06
Peaxi162Scf00910g00019.1	NA	293.182	406.807	857.075	783.898	768.347	1.10049e-06
Peaxi162Scf00004g04525.1	NA	564.026	663.017	312.383	324.406	336.516	1.12551e-06
Peaxi162Scf00135g00123.1	NA	29.7836	48.8951	0	0	0.972591	1.13344e-06
Peaxi162Scf00610g00126.1	MO25N_ARATH MO25 At5g47540 OS=Arabidopsis thaliana GN=At5g47540 PE=2 SV=1	933.528	997.46	2024.56	1797.54	1865.43	1.15607e-06
Peaxi162Scf00049g00088.1	C76B6_CATROGeraniol 8-hydroxylase OS=Catharanthus roseus GN=CYP76B6 PE=1 SV=1	91.2121	148.641	1.97711	18.7347	7.78073	1.19695e-06
Peaxi162Scf00170g00323.1	CE101_ARATHG-type lectin S-receptor-like serine threonine- kinase CES101 OS=Arabidopsis thaliana GN=CES101 PE=2 SV=2	747.381	897.714	36.5765	22.6788	79.7524	1.21046e-06
Peaxi162Scf00064g00333.1	NA	2769.87	1826.72	147.294	141.989	235.367	1.24366e-06
Peaxi162Scf00404g00058.1	GDL74_ARATHGDSL esterase lipase At5g03980 OS=Arabidopsis thaliana GN=At5g03980 PE=2 SV=1	907.468	779.388	135.432	94.6594	61.2732	1.24366e-06
Peaxi162Scf00179g00126.1	LRK10_WHEATRust resistance kinase Lr10 OS=Triticum aestivum GN=LRK10 PE=2 SV=1	2539.98	2083.91	156.191	158.752	219.806	1.25401e-06
Peaxi162Scf00431g00310.1	HMDH_NICSY3-hydroxy-3-methylglutaryl-coenzyme A reductase OS=Nicotiana sylvestris GN=HMGR PE=2 SV=1	10719.3	19075.9	99.8438	5.91621	537.843	1.26539e-06
Peaxi162Scf00146g00084.1	RS142_MAIZE40S ribosomal S14 OS=Zea mays PE=3 SV=1	1042.42	979.858	572.372	479.213	567.02	1.2678e-06
Peaxi162Scf00016g03449.1	HSP7M_SOLTUHeat shock 70 kDa mitochondrial OS=Solanum tuberosum GN=HSP68 PE=2 SV=1	3027.68	2787.02	1585.64	1277.9	1433.6	1.2688e-06
Peaxi162Scf00389g00071.1	LBD1_ARATHLOB domain-containing 1 OS=Arabidopsis thaliana GN=LBD1 PE=2 SV=1	616.147	159.398	15.8168	29.5811	29.1777	1.26944e-06
Peaxi162Scf00037g01320.1	RL222_ARATH60S ribosomal L22-2 OS=Arabidopsis thaliana GN=RPL22B PE=2 SV=1	1913.59	1774.89	878.824	950.538	907.427	1.2757e-06
Peaxi162Scf00771g00033.1	LRK41_ARATHL-type lectin-domain containing receptor kinase OS=Arabidopsis thaliana GN=LECRK41 PE=2 SV=1	265.26	256.21	1.97711	0	3.89036	1.2787e-06
Peaxi162Scf00007g02859.1	ULT1_ARATH ULTRAPETALA 1 OS=Arabidopsis thaliana GN=ULT1 PE=1 SV=1	92.1429	70.4089	6.91987	13.8045	15.5615	1.27887e-06
Peaxi162Scf00016g02624.1	P2C63_ARATHProbable phosphatase 2C 63 OS=Arabidopsis thaliana GN=At4g33920 PE=2 SV=1	929.805	649.327	171.02	279.048	143.943	1.29294e-06
Peaxi162Scf00244g01123.1	RNGB_DICDIRING finger B OS=Dictyostelium discoideum GN=rngB PE=2 SV=2	550.065	563.271	322.268	293.838	283.997	1.29938e-06
Peaxi162Scf00415g00911.1	RL23_ARATH60S ribosomal L23 OS=Arabidopsis thaliana GN=RPL23A PE=2 SV=3	5344.29	4634.28	2297.4	2023.34	2445.09	1.34715e-06
Peaxi162Scf00191g00123.1	KASC2_ARATH3-oxoacyl-	542.619	502.642	1360.25	1293.68	1310.08	1.39266e-06
Peaxi162Scf00332g00771.1	CPC_CUCSACucumber peeling cupredoxin OS=Cucumis sativus PE=1 SV=3	594.74	1018.97	41.5192	40.4274	148.806	1.41417e-06
Peaxi162Scf00422g00012.1	ERF60_ARATHEthylene-responsive transcription factor ERF060 OS=Arabidopsis thaliana GN=ERF060 PE=2 SV=1	2308.23	2262.86	4066.91	3532.96	4315.39	1.50566e-06
Peaxi162Scf00133g00613.1	BPA1_ARATHBinding partner of ACD11 1 OS=Arabidopsis thaliana GN=BPA1 PE=1 SV=1	849.762	688.443	313.371	225.802	259.682	1.5066e-06
Peaxi162Scf00635g00922.1	RAC1_LOTJARac-like GTP-binding RAC1 OS=Lotus japonicus GN=RAC1 PE=2 SV=1	560.303	614.122	227.367	156.78	188.683	1.5066e-06
Peaxi162Scf00943g00417.1	NA	6374.61	5537.86	1838.71	1083.65	1164.19	1.5066e-06
Peaxi162Scf00102g00166.1	NA	41.8831	58.6741	0.988553	0	3.89036	1.57054e-06
Peaxi162Scf00160g01526.1	SUT13_ARATHSulfate transporter OS=Arabidopsis thaliana GN=SULTR1 3 PE=2 SV=1	3265.95	3368.87	93.9125	5.91621	94.3413	1.57256e-06
Peaxi162Scf00058g01219.1	NA	836.732	934.874	389.49	333.28	437.666	1.57786e-06
Peaxi162Scf00187g01112.1	NA	174.978	298.26	1600.47	860.809	1077.63	1.57786e-06
Peaxi162Scf00000g00812.1	RL8_SOLLC60S ribosomal L8 OS=Solanum lycopersicum GN=RPL8 PE=2 SV=1	2768.94	2611	1562.9	1475.11	1671.88	1.59285e-06
Peaxi162Scf00995g00323.1	RL5_CUCSA60S ribosomal L5 OS=Cucumis sativus GN=RPL5 PE=2 SV=1	3662.45	3536.09	1849.58	1858.68	1859.59	1.62596e-06
Peaxi162Scf00746g00410.1	DRP4C_ARATHDynamin-related 4C OS=Arabidopsis thaliana GN=DRP4C PE=2 SV=1	1.86147	0.977902	56.3475	22.6788	30.1503	1.63081e-06
Peaxi162Scf00976g00315.1	C7D55_HYOMUPremnaspirodiene oxygenase OS=Hyoscyamus muticus GN=CYP71D55 PE=1 SV=1	6371.82	12023.3	366.753	26.623	574.801	1.64307e-06
Peaxi162Scf00750g00067.1	NA	55.8442	39.1161	148.283	125.226	144.916	1.65168e-06
Peaxi162Scf00324g00719.1	RLA32_ARATH60S acidic ribosomal P3-2 OS=Arabidopsis thaliana GN=RPP3B PE=2 SV=1	1909.87	1663.41	864.984	937.719	1010.52	1.67738e-06
Peaxi162Scf01346g00018.1	COL16_ARATHZinc finger CONSTANS-LIKE 16 OS=Arabidopsis thaliana GN=COL16 PE=1 SV=2	855.346	786.233	1467.01	1534.27	1514.32	1.68044e-06
Peaxi162Scf00037g01815.1	TPR1_ORYSJ TPR1 OS=Oryza sativa japonica GN=TPR1 PE=1 SV=1	640.346	528.067	198.699	221.858	160.477	1.69726e-06
Peaxi162Scf00203g00033.1	CRTSO_SOLLCProlycopene chloroplastic OS=Solanum lycopersicum GN=CRTISO PE=1 SV=1	1675.32	1628.21	2601.87	2464.1	2542.35	1.71755e-06
Peaxi162Scf00813g00119.1	RS15_PICMA40S ribosomal S15 OS=Picea mariana GN=RPS15 PE=2 SV=1	1877.29	1737.73	1052.81	970.259	1065.96	1.72954e-06
Peaxi162Scf00013g00124.1	RL14_PEAProbable 60S ribosomal L14 OS=Pisum sativum PE=2 SV=1	1689.29	1753.38	987.564	860.809	938.55	1.73876e-06
Peaxi162Scf00222g00427.1	MER_ERYCBMethylecgonone reductase OS=Erythroxylum coca PE=1 SV=1	5530.43	5579.91	2539.59	2429.59	3108.4	1.74116e-06
Peaxi162Scf00385g00518.1	PILS1_ARATH PIN-LIKES 1 OS=Arabidopsis thaliana GN=PILS1 PE=2 SV=1	134.026	166.243	0.988553	3.94414	14.5889	1.77874e-06
Peaxi162Scf00861g00323.1	TRXB2_ARATHThioredoxin reductase 2 OS=Arabidopsis thaliana GN=NTR2 PE=2 SV=2	2166.75	2500.5	1048.85	778.968	1111.67	1.78662e-06
Peaxi162Scf00444g00617.1	NA	2089.5	1154.9	200.676	338.21	185.765	1.7931e-06
Peaxi162Scf00480g00813.1	NA	0	0	46.462	56.204	31.1229	1.7931e-06
Peaxi162Scf00499g00414.1	PIF1_ARATHTranscription factor PIF1 OS=Arabidopsis thaliana GN=PIF1 PE=1 SV=1	132.165	144.729	18.7825	16.7626	10.6985	1.80212e-06
Peaxi162Scf00130g00326.1	HSFB3_ARATHHeat stress transcription factor B-3 OS=Arabidopsis thaliana GN=HSFB3 PE=1 SV=1	757.619	1201.84	10.8741	0	35.9859	1.83554e-06
Peaxi162Scf01305g00027.1	CCU41_ARATHCyclin-U4-1 OS=Arabidopsis thaliana GN=CYCU4-1 PE=1 SV=1	71.6667	80.188	767.117	411.177	495.049	1.84959e-06
Peaxi162Scf00130g00727.1	ZOG_PHALUZeatin O-glucosyltransferase OS=Phaseolus lunatus GN=ZOG1 PE=2 SV=1	1797.25	1973.41	438.917	200.165	532.98	1.86735e-06
Peaxi162Scf00684g00566.1	NA	1558.05	2209.08	210.562	342.154	377.365	1.86735e-06
Peaxi162Scf00418g00736.1	AATP3_ARATHAAA-ATPase At2g18193 OS=Arabidopsis thaliana GN=At2g18193 PE=2 SV=1	127.511	194.602	14.8283	5.91621	28.2051	1.9385e-06
Peaxi162Scf00634g00518.1	LRL12_ARATHLEAF RUST 10 DISEASE-RESISTANCE LOCUS RECEPTOR-LIKE PROTEIN KINASE-like OS=Arabidopsis thaliana GN=LRK10L- PE=2 SV=3	669.199	952.476	334.131	187.347	245.093	1.94609e-06
Peaxi162Scf00445g00511.1	PME1_CAEELPoly(ADP-ribose) polymerase pme-1 OS=Caenorhabditis elegans GN=pme-1 PE=2 SV=1	564.026	609.233	151.249	94.6594	112.821	1.97723e-06
Peaxi162Scf00005g01018.1	C7A52_PANGIBeta-amyrin 28-oxidase OS=Panax ginseng PE=2 SV=1	4.65368	7.82321	49.4276	32.5392	48.6295	1.98168e-06
Peaxi162Scf00038g01242.1	RL281_ARATH60S ribosomal L28-1 OS=Arabidopsis thaliana GN=RPL28A PE=1 SV=1	3246.41	3494.04	1819.93	1965.17	1642.71	2.04052e-06
Peaxi162Scf00541g00008.1	RL34_TOBAC60S ribosomal L34 OS=Nicotiana tabacum GN=RPL34 PE=2 SV=1	2200.26	2121.07	1088.4	1035.34	1037.75	2.04922e-06
Peaxi162Scf00945g00110.1	NA	31.645	78.2321	0	0	0	2.04922e-06
Peaxi162Scf00135g01413.1	NA	366.71	345.199	784.911	856.865	867.551	2.06025e-06
Peaxi162Scf00541g00029.1	PMT2_ARATHProbable methyltransferase PMT2 OS=Arabidopsis thaliana GN=At1g26850 PE=2 SV=2	2580.93	3150.8	5049.53	6471.35	5578.78	2.07655e-06
Peaxi162Scf00297g01024.1	DGK7_ARATHDiacylglycerol kinase 7 OS=Arabidopsis thaliana GN=DGK7 PE=1 SV=1	2220.74	2583.62	519.979	1006.74	711.936	2.0933e-06
Peaxi162Scf00253g00512.1	RL38_SOLLC60S ribosomal L38 OS=Solanum lycopersicum GN=RPL38 PE=3 SV=1	878.615	1007.24	488.345	479.213	496.021	2.11783e-06
Peaxi162Scf00000g00582.1	GSTUJ_ARATHGlutathione S-transferase U19 OS=Arabidopsis thaliana GN=GSTU19 PE=1 SV=1	1050.8	969.101	154.214	65.0783	92.3961	2.12197e-06
Peaxi162Scf00885g00318.1	GUN25_ARATHEndoglucanase 25 OS=Arabidopsis thaliana GN=KOR PE=1 SV=1	1880.09	1784.67	3541	5364.03	5761.63	2.12197e-06
Peaxi162Scf00965g00013.1	C7A12_PANGICytochrome P450 CYP736A12 OS=Panax ginseng PE=2 SV=1	314.589	321.73	47.4505	14.7905	62.2458	2.14477e-06
Peaxi162Scf00075g02124.1	TO6BL_ARATHType 2 DNA topoisomerase 6 subunit B-like OS=Arabidopsis thaliana GN=MTOPVIB PE=1 SV=1	59.5671	68.4531	143.34	169.598	139.08	2.14819e-06
Peaxi162Scf01242g00012.1	SCP20_ARATHSerine carboxypeptidase-like 20 OS=Arabidopsis thaliana GN=SCPL20 PE=2 SV=2	2396.65	2169.96	8649.84	6603.48	6045.62	2.19437e-06
Peaxi162Scf00160g00052.1	NA	29.7836	80.188	0	0.986035	0	2.23876e-06
Peaxi162Scf00045g00459.1	RPM1_ARATHDisease resistance RPM1 OS=Arabidopsis thaliana GN=RPM1 PE=1 SV=1	67.9437	135.928	3.95421	1.97207	10.6985	2.26603e-06
Peaxi162Scf00074g20231.1	RL40_NICSYUbiquitin-60S ribosomal L40 OS=Nicotiana sylvestris GN=UBICEP52-7 PE=2 SV=2	1015.43	958.344	418.158	441.744	385.146	2.27676e-06
Peaxi162Scf00244g00044.1	DME_ARATHTranscriptional activator DEMETER OS=Arabidopsis thaliana GN=DME PE=1 SV=2	2127.66	2590.46	825.442	985.049	1105.84	2.30142e-06
Peaxi162Scf00013g00135.1	AB7A_ARATHABC transporter A family member 7 OS=Arabidopsis thaliana GN=ABCA7 PE=3 SV=2	820.909	561.316	151.249	99.5896	122.546	2.32197e-06
Peaxi162Scf00188g01225.1	C7A22_PANGICytochrome P450 CYP749A22 OS=Panax ginseng PE=2 SV=1	20.4762	188.735	0	0	0	2.33535e-06
Peaxi162Scf00793g00342.1	PBL19_ARATHProbable serine threonine- kinase PBL19 OS=Arabidopsis thaliana GN=PBL19 PE=1 SV=1	459.784	508.509	135.432	107.478	125.464	2.41057e-06
Peaxi162Scf00032g00326.1	LRK10_WHEATRust resistance kinase Lr10 OS=Triticum aestivum GN=LRK10 PE=2 SV=1	10293	12580.7	154.214	19.7207	164.368	2.41943e-06
Peaxi162Scf00957g00018.1	PROT2_ARATHProline transporter 2 OS=Arabidopsis thaliana GN=PROT2 PE=1 SV=1	61.4286	41.0719	228.356	699.099	457.118	2.45718e-06
Peaxi162Scf00137g00016.1	PERX_SOLTUSuberization-associated anionic peroxidase OS=Solanum tuberosum PE=2 SV=2	4982.23	7123.04	437.929	119.31	156.587	2.4786e-06
Peaxi162Scf00016g02740.1	LRR1_ARATHLeucine-rich repeat 1 OS=Arabidopsis thaliana GN=LRR1 PE=1 SV=1	1666.02	1715.24	302.497	310.601	340.407	2.49459e-06
Peaxi162Scf00273g00008.1	F6H2_ARATHFeruloyl ortho-hydroxylase 2 OS=Arabidopsis thaliana GN=F6 H2 PE=1 SV=1	93.0736	34.2266	0	0	0.972591	2.50764e-06
Peaxi162Scf00152g00736.1	KEA3_ARATHK(+) efflux antiporter chloroplastic OS=Arabidopsis thaliana GN=KEA3 PE=1 SV=2	504.459	517.31	1007.34	884.474	1003.71	2.55024e-06
Peaxi162Scf00097g00139.1	CP511_ARATHSterol 14-demethylase OS=Arabidopsis thaliana GN=CYP51G1 PE=1 SV=1	3447.45	2974.78	6766.64	8231.42	5957.12	2.60138e-06
Peaxi162Scf01132g00127.1	DNJ63_ARATH ERDJ3A OS=Arabidopsis thaliana GN=ERDJ3A PE=1 SV=1	1505.93	768.631	239.23	124.24	117.683	2.60783e-06
Peaxi162Scf06066g00004.1	RL34_TOBAC60S ribosomal L34 OS=Nicotiana tabacum GN=RPL34 PE=2 SV=1	918.636	879.134	495.265	451.604	461.008	2.60979e-06
Peaxi162Scf00071g00533.1	RL222_ARATH60S ribosomal L22-2 OS=Arabidopsis thaliana GN=RPL22B PE=2 SV=1	1339.33	1399.38	706.815	763.191	682.759	2.63925e-06
Peaxi162Scf00569g00054.1	RLP12_ARATHReceptor 12 OS=Arabidopsis thaliana GN=RLP12 PE=2 SV=2	389.048	702.134	46.462	6.90225	37.931	2.66918e-06
Peaxi162Scf00558g00216.1	MPC4_ARATHMitochondrial pyruvate carrier 4 OS=Arabidopsis thaliana GN=MPC4 PE=3 SV=1	978.204	1100.14	464.62	451.604	542.706	2.73659e-06
Peaxi162Scf00131g00510.1	NA	133.095	120.282	343.028	438.786	366.667	2.75303e-06
Peaxi162Scf00501g00317.1	CSE_ARATHCaffeoylshikimate esterase OS=Arabidopsis thaliana GN=CSE PE=1 SV=1	383.463	328.575	747.346	871.655	631.211	2.76727e-06
Peaxi162Scf00420g00640.1	WRK75_ARATHProbable WRKY transcription factor 75 OS=Arabidopsis thaliana GN=WRKY75 PE=2 SV=1	51.1905	104.635	0.988553	0	0.972591	2.77212e-06
Peaxi162Scf00758g00018.1	ACA12_ARATHCalcium-transporting ATPase plasma membrane-type OS=Arabidopsis thaliana GN=ACA12 PE=2 SV=1	62.3593	70.4089	2.96566	6.90225	0.972591	2.78216e-06
Peaxi162Scf00131g01212.1	RL10_SOLME60S ribosomal L10 OS=Solanum melongena GN=RPL10 PE=2 SV=1	3601.02	3247.61	1956.35	1765	1991.87	2.78517e-06
Peaxi162Scf00658g00419.1	GMPP1_ARATHMannose-1-phosphate guanylyltransferase 1 OS=Arabidopsis thaliana GN=CYT1 PE=1 SV=1	223.377	230.785	38.5536	62.1202	60.3006	2.8166e-06
Peaxi162Scf00961g00115.1	RL15_PETHY60S ribosomal L15 OS=Petunia hybrida GN=RPL15 PE=2 SV=1	1674.39	1639.94	949.011	760.233	951.194	2.84529e-06
Peaxi162Scf00069g00079.1	RS141_MAIZE40S ribosomal S14 OS=Zea mays PE=3 SV=1	1903.36	1887.35	1058.74	1087.6	1168.08	2.86703e-06
Peaxi162Scf00505g00045.1	RS24_ARATH40S ribosomal S2-4 OS=Arabidopsis thaliana GN=RPS2D PE=2 SV=1	3241.75	2904.37	1710.2	1639.78	1808.05	2.87199e-06
Peaxi162Scf00155g00103.1	AGL61_ARATHAgamous-like MADS-box AGL61 OS=Arabidopsis thaliana GN=AGL61 PE=1 SV=1	120.996	104.635	9.88553	14.7905	5.83554	2.92465e-06
Peaxi162Scf00220g00119.1	NA	1329.09	1638.96	583.246	371.735	623.431	2.92465e-06
Peaxi162Scf00540g00007.1	NA	775.303	813.614	332.154	408.219	319.982	2.93279e-06
Peaxi162Scf00919g10048.1	RS27A_SOLTUUbiquitin-40S ribosomal S27a OS=Solanum tuberosum GN=UBI3 PE=2 SV=2	1891.26	1774.89	964.828	1085.62	1071.8	2.9597e-06
Peaxi162Scf00179g00316.1	LRL12_ARATHLEAF RUST 10 DISEASE-RESISTANCE LOCUS RECEPTOR-LIKE PROTEIN KINASE-like OS=Arabidopsis thaliana GN=LRK10L- PE=2 SV=3	1931.28	2304.91	784.911	521.613	856.852	3.05425e-06
Peaxi162Scf00207g00113.1	RPIA_YARLIRibose-5-phosphate isomerase OS=Yarrowia lipolytica (strain CLIB 122 E 150) GN=RKI1 PE=3 SV=1	399.286	323.686	1.97711	20.7067	12.6437	3.05807e-06
Peaxi162Scf00037g01219.1	PRS6A_SOLLC26S proteasome regulatory subunit 6A homolog OS=Solanum lycopersicum GN=TBP1 PE=2 SV=1	1246.26	1246.82	781.945	682.336	794.607	3.06863e-06
Peaxi162Scf00060g00211.1	ZAT11_ARATHZinc finger ZAT11 OS=Arabidopsis thaliana GN=ZAT11 PE=1 SV=1	29.7836	53.7846	0	0.986035	0	3.07378e-06
Peaxi162Scf00815g00355.1	HRD1A_ARATHERAD-associated E3 ubiquitin- ligase HRD1A OS=Arabidopsis thaliana GN=HRD1A PE=2 SV=1	2548.36	1608.65	803.694	727.694	881.167	3.13613e-06
Peaxi162Scf00032g02618.1	ASO_TOBACL-ascorbate oxidase OS=Nicotiana tabacum GN=AAO PE=2 SV=1	282.013	258.166	600.052	575.845	740.142	3.13647e-06
Peaxi162Scf00740g00517.1	RL40_NICSYUbiquitin-60S ribosomal L40 OS=Nicotiana sylvestris GN=UBICEP52-7 PE=2 SV=2	2586.52	2340.12	1258.43	1148.73	1207.96	3.16775e-06
Peaxi162Scf00301g00012.1	GAT26_ARATHGATA transcription factor 26 OS=Arabidopsis thaliana GN=GATA26 PE=2 SV=1	275.498	417.564	130.489	83.813	94.3413	3.1844e-06
Peaxi162Scf00439g00038.1	C7D55_HYOMUPremnaspirodiene oxygenase OS=Hyoscyamus muticus GN=CYP71D55 PE=1 SV=1	326.688	2063.37	40.5307	8.87432	71.9717	3.2166e-06
Peaxi162Scf00665g00340.1	CEGTB_XENLACeramide glucosyltransferase-B OS=Xenopus laevis GN=ugcg-b PE=2 SV=1	59.5671	68.4531	282.726	346.098	242.175	3.28367e-06
Peaxi162Scf00403g00524.1	CNGC1_ARATHCyclic nucleotide-gated ion channel 1 OS=Arabidopsis thaliana GN=CNGC1 PE=1 SV=1	3797.4	4772.16	520.967	631.063	689.567	3.31843e-06
Peaxi162Scf01141g00126.1	JGB_ARATH JINGUBANG OS=Arabidopsis thaliana GN=JGB PE=1 SV=1	1759.09	1411.11	616.857	391.456	384.173	3.3265e-06
Peaxi162Scf00618g00615.1	HIP39_ARATHHeavy metal-associated isoprenylated plant 39 OS=Arabidopsis thaliana GN=HIPP39 PE=2 SV=1	305.281	581.852	0.988553	0	5.83554	3.38324e-06
Peaxi162Scf00517g00021.1	RL23_ARATH60S ribosomal L23 OS=Arabidopsis thaliana GN=RPL23A PE=2 SV=3	2435.74	2251.13	1088.4	1113.23	1222.55	3.38577e-06
Peaxi162Scf00450g00859.1	PME21_SOLLCPectinesterase OS=Solanum lycopersicum GN= PE=2 SV=2	362.056	541.758	1092.35	1275.93	1373.3	3.40448e-06
Peaxi162Scf01328g00009.1	PERX_SOLTUSuberization-associated anionic peroxidase OS=Solanum tuberosum PE=2 SV=2	2112.77	4268.54	891.675	753.331	1000.8	3.57346e-06
Peaxi162Scf00130g00521.1	EOGT_MOUSEEGF domain-specific O-linked N-acetylglucosamine transferase OS=Mus musculus GN=Eogt PE=1 SV=1	122.857	276.746	29.6566	12.8185	13.6163	3.6035e-06
Peaxi162Scf00689g00421.1	EDS1L_ARATH EDS1L OS=Arabidopsis thaliana GN=EDS1 PE=1 SV=1	2905.76	3354.2	457.7	477.241	267.462	3.66125e-06
Peaxi162Scf00452g00332.1	FTSH2_SYMTHATP-dependent zinc metalloprotease 2 OS=Symbiobacterium thermophilum (strain T IAM 14863) GN=ftsH2 PE=3 SV=1	404.87	310.973	682.101	912.083	879.222	3.66287e-06
Peaxi162Scf00228g00036.1	Y1343_ARATHG-type lectin S-receptor-like serine threonine- kinase At1g34300 OS=Arabidopsis thaliana GN=At1g34300 PE=2 SV=1	1919.18	2154.32	674.193	774.038	836.428	3.69736e-06
Peaxi162Scf00705g00018.1	IPO5_MOUSEImportin-5 OS=Mus musculus GN=Ipo5 PE=1 SV=3	544.481	611.189	27.6795	5.91621	7.78073	3.69736e-06
Peaxi162Scf00015g00122.1	HIP37_ARATHHeavy metal-associated isoprenylated plant 37 OS=Arabidopsis thaliana GN=HIPP37 PE=2 SV=1	25.1299	37.1603	0.988553	0	0	3.70293e-06
Peaxi162Scf00975g00015.1	WEX_ARATHWerner Syndrome-like exonuclease OS=Arabidopsis thaliana GN=WEX PE=1 SV=1	290.39	239.586	117.638	86.7711	77.8073	3.86183e-06
Peaxi162Scf00015g00432.1	CRK10_ARATHCysteine-rich receptor kinase 10 OS=Arabidopsis thaliana GN=CRK10 PE=1 SV=3	895.368	929.985	77.1071	8.87432	44.7392	3.92872e-06
Peaxi162Scf02095g00010.1	RL24_PRUAV60S ribosomal L24 OS=Prunus avium GN=RPL24 PE=2 SV=1	1220.19	1163.7	555.567	677.406	646.773	3.94823e-06
Peaxi162Scf00016g00223.1	SCGT_TOBACScopoletin glucosyltransferase OS=Nicotiana tabacum GN=TOGT1 PE=1 SV=1	1296.52	2392.93	317.325	328.35	613.705	4.00467e-06
Peaxi162Scf00154g01024.1	HSPC2_RICFESmall heat shock C2 OS=Rickettsia felis (strain ATCC VR-1525 URRWXCal2) GN=hspC2 PE=3 SV=1	9890	10506.6	22143.6	20630.8	22000	4.05384e-06
Peaxi162Scf00015g00446.1	NA	545.411	640.526	59.3132	8.87432	35.0133	4.07155e-06
Peaxi162Scf00347g01020.1	BH066_ARATHTranscription factor bHLH66 OS=Arabidopsis thaliana GN=BHLH66 PE=1 SV=1	450.476	533.934	150.26	116.352	159.505	4.07658e-06
Peaxi162Scf00732g00236.1	WRK70_ARATHProbable WRKY transcription factor 70 OS=Arabidopsis thaliana GN=WRKY70 PE=2 SV=1	9613.57	11582.3	266.909	309.615	149.779	4.09335e-06
Peaxi162Scf01023g00012.1	ZOG_PHALUZeatin O-glucosyltransferase OS=Phaseolus lunatus GN=ZOG1 PE=2 SV=1	775.303	1122.63	181.894	325.392	258.709	4.10001e-06
Peaxi162Scf00011g00203.1	kDa class IV heat shock OS=Pisum sativum GN= PE=2 SV=1	58.6364	91.9228	0.988553	2.95811	4.86295	4.12e-06
Peaxi162Scf00433g00099.1	ANXD5_ARATHAnnexin D5 OS=Arabidopsis thaliana GN=ANN5 PE=2 SV=2	920.498	602.388	64.2559	12.8185	39.8762	4.21651e-06
Peaxi162Scf00120g00023.1	NA	582.641	565.227	872.892	912.083	829.62	4.24833e-06
Peaxi162Scf00089g00045.1	4CLL9_ARATH4-coumarate-- ligase-like 9 OS=Arabidopsis thaliana GN=4CLL9 PE=1 SV=2	2526.95	4323.3	604.006	656.699	995.933	4.26752e-06
Peaxi162Scf00562g00052.1	NA	41.8831	36.1824	136.42	142.975	153.669	4.27824e-06
Peaxi162Scf00336g00132.1	DIR19_ARATHDirigent 19 OS=Arabidopsis thaliana GN=DIR19 PE=2 SV=1	1671.6	2375.32	450.78	275.104	552.432	4.28234e-06
Peaxi162Scf00019g00226.1	VRN1_ARATHB3 domain-containing transcription factor VRN1 OS=Arabidopsis thaliana GN=VRN1 PE=1 SV=1	23.2684	35.2045	1.97711	0.986035	0	4.43238e-06
Peaxi162Scf00001g00481.1	BAH1_ARATHE3 ubiquitin- ligase BAH1 OS=Arabidopsis thaliana GN=BAH1 PE=1 SV=1	63.29	72.3647	159.157	203.123	173.121	4.65225e-06
Peaxi162Scf00166g00640.1	PP262_ARATHPentatricopeptide repeat-containing At3g29290 OS=Arabidopsis thaliana GN=EMB2076 PE=2 SV=1	425.346	404.851	671.227	747.415	638.992	4.65225e-06
Peaxi162Scf00020g00421.1	PUB33_ARATHU-box domain-containing 33 OS=Arabidopsis thaliana GN=PUB33 PE=2 SV=2	1359.81	1741.64	715.712	505.836	644.828	4.6604e-06
Peaxi162Scf01149g00020.1	AVT6C_ARATHAmino acid transporter AVT6C OS=Arabidopsis thaliana GN=AVT6C PE=2 SV=1	75.3896	93.8786	882.778	445.688	719.717	4.69607e-06
Peaxi162Scf00206g00078.1	RMA1_CAPANE3 ubiquitin- ligase RMA1H1 OS=Capsicum annuum GN=RMA1H1 PE=1 SV=1	632.9	924.117	86.9927	81.8409	217.86	4.707e-06
Peaxi162Scf00004g90118.1	NA	101.45	121.26	36.5765	38.4554	34.0407	4.76767e-06
Peaxi162Scf00175g00329.1	MES15_ARATH methylesterase chloroplastic OS=Arabidopsis thaliana GN=MES15 PE=2 SV=1	817.186	892.824	44.4849	6.90225	96.2865	4.77384e-06
Peaxi162Scf00314g00827.1	ACR11_ARATHACT domain-containing ACR11 OS=Arabidopsis thaliana GN=ACR11 PE=1 SV=1	8051.8	6902.03	18923.9	21741.1	14254.3	4.94955e-06
Peaxi162Scf00074g01615.1	NA	609.632	1401.33	17.794	0.986035	54.4651	4.95439e-06
Peaxi162Scf00378g00112.1	UGT1_GARJACrocetin chloroplastic OS=Gardenia jasminoides GN=UGT75L6 PE=1 SV=1	279.221	263.056	34.5994	5.91621	11.6711	5.07761e-06
Peaxi162Scf01114g00116.1	PIX13_ARATHProbable serine threonine- kinase PIX13 OS=Arabidopsis thaliana GN=PIX13 PE=1 SV=2	255.022	173.089	27.6795	13.8045	28.2051	5.16351e-06
Peaxi162Scf00130g00044.1	RLA12_ARATH60S acidic ribosomal P1-2 OS=Arabidopsis thaliana GN=RPP1B PE=1 SV=2	581.71	644.437	337.097	323.42	350.133	5.30986e-06
Peaxi162Scf01343g00012.1	C7D55_HYOMUPremnaspirodiene oxygenase OS=Hyoscyamus muticus GN=CYP71D55 PE=1 SV=1	1220.19	1067.87	309.417	150.863	317.065	5.41144e-06
Peaxi162Scf00683g00460.1	Y3475_ARATHProbable LRR receptor-like serine threonine- kinase At3g47570 OS=Arabidopsis thaliana GN=At3g47570 PE=2 SV=1	13330.9	11324.1	5.93132	2.95811	35.0133	5.41155e-06
Peaxi162Scf00152g01436.1	NA	190.801	150.597	357.856	416.107	348.188	5.5972e-06
Peaxi162Scf00469g00315.1	PSA2B_ARATHProteasome subunit alpha type-2-B OS=Arabidopsis thaliana GN=PAB2 PE=1 SV=1	852.554	817.526	490.322	511.752	503.802	5.73306e-06
Peaxi162Scf00320g00121.1	NA	745.52	800.902	2418.99	1661.47	1894.61	5.73767e-06
Peaxi162Scf00701g00515.1	CDC48_CAPANCell division cycle 48 homolog OS=Capsicum annuum GN=CAFP PE=2 SV=1	3666.17	3016.83	1554.01	1353.83	1607.69	5.7599e-06
Peaxi162Scf00009g00299.1	NA	6344.83	7343.07	27.6795	27.609	160.477	5.80914e-06
Peaxi162Scf00034g01613.1	R1A_SOLDELate blight resistance R1-A OS=Solanum demissum GN=R1A PE=3 SV=1	12.0996	30.315	248.127	117.338	145.889	5.81799e-06
Peaxi162Scf00013g00031.1	HIR1_CAPANHypersensitive-induced reaction 1 OS=Capsicum annuum GN=HIR1 PE=1 SV=1	2209.57	2370.43	604.006	564.998	578.692	5.8462e-06
Peaxi162Scf00175g00112.1	ASAT3_SOLLCAcylsugar acyltransferase 3 OS=Solanum lycopersicum GN=ASAT3 PE=2 SV=1	202.9	132.995	992.507	1042.24	484.35	5.86421e-06
Peaxi162Scf00850g00009.1	ASPA_ARATHAspartyl protease family At5g10770 OS=Arabidopsis thaliana GN=At5g10770 PE=2 SV=1	232.684	413.652	10.8741	1.97207	9.72591	5.97742e-06
Peaxi162Scf00752g00410.1	NA	1253.7	1449.25	380.593	374.693	311.229	6.20869e-06
Peaxi162Scf00492g00012.1	U73C5_ARATHUDP-glycosyltransferase 73C5 OS=Arabidopsis thaliana GN=UGT73C5 PE=2 SV=1	60.4978	44.9835	0.988553	0	3.89036	6.22805e-06
Peaxi162Scf00536g00079.1	CH62_CUCMAChaperonin CPN60- mitochondrial OS=Cucurbita maxima GN=CPN60-2 PE=1 SV=1	1946.17	1648.74	809.625	857.851	779.045	6.36471e-06
Peaxi162Scf01128g00111.1	RAC2A_ARATHRas-related RABC2a OS=Arabidopsis thaliana GN=RABC2A PE=1 SV=1	129.372	176.022	670.239	394.414	544.651	6.41645e-06
Peaxi162Scf00245g00710.1	MFS12_HUMANMajor facilitator superfamily domain-containing 12 OS=Homo sapiens GN=MFSD12 PE=1 SV=2	14.8918	28.3592	0	0	0.972591	6.45002e-06
Peaxi162Scf00128g00166.1	BAG5_ARATHBAG family molecular chaperone regulator mitochondrial OS=Arabidopsis thaliana GN=BAG5 PE=1 SV=1	50.2597	57.6962	6.91987	8.87432	4.86295	6.45203e-06
Peaxi162Scf00525g00614.1	SAPK7_ORYSJSerine threonine- kinase SAPK7 OS=Oryza sativa japonica GN=SAPK7 PE=2 SV=2	22.3377	42.0498	289.646	180.444	300.531	6.48141e-06
Peaxi162Scf00078g00011.1	U496A_ORYSJUPF0496 1 OS=Oryza sativa japonica GN=Os03g0199100 PE=2 SV=1	23.2684	55.7404	0.988553	0.986035	0	6.68837e-06
Peaxi162Scf00377g00042.1	NA	796.71	865.443	475.494	471.325	512.555	6.70666e-06
Peaxi162Scf00062g02014.1	RLP12_ARATHReceptor 12 OS=Arabidopsis thaliana GN=RLP12 PE=2 SV=2	873.03	1035.6	9.88553	7.88828	35.0133	6.71326e-06
Peaxi162Scf00076g00074.1	BBE8_ARATHBerberine bridge enzyme-like 8 OS=Arabidopsis thaliana GN=At1g30700 PE=2 SV=1	32.5758	283.592	3.95421	0.986035	0	6.71326e-06
Peaxi162Scf00390g00828.1	RS4_SOLTU40S ribosomal S4 OS=Solanum tuberosum GN=RPS4 PE=2 SV=1	919.567	682.575	386.524	422.023	382.228	6.92404e-06
Peaxi162Scf00583g00232.1	LERK1_ORYSJG-type lectin S-receptor-like serine threonine- kinase LECRK1 OS=Oryza sativa japonica GN=LECRK1 PE=2 SV=1	1658.57	2535.7	303.486	323.42	418.214	6.99299e-06
Peaxi162Scf00776g00115.1	OBE2_ARATH OBERON 2 OS=Arabidopsis thaliana GN=OBE2 PE=1 SV=1	1612.97	1795.43	627.731	440.758	499.912	6.99299e-06
Peaxi162Scf00140g01121.1	USPAL_ARATHUniversal stress A OS=Arabidopsis thaliana GN=At3g01520 PE=1 SV=2	132.165	166.243	13.8397	7.88828	32.0955	7.13474e-06
Peaxi162Scf00413g00088.1	RL273_ARATH60S ribosomal L27-3 OS=Arabidopsis thaliana GN=RPL27C PE=2 SV=2	1140.15	1099.16	519.979	584.719	564.103	7.1943e-06
Peaxi162Scf00064g00132.1	NA	4848.2	7477.04	154.214	96.6314	209.107	7.30309e-06
Peaxi162Scf00014g00924.1	TBB8_ARATHTubulin beta-8 chain OS=Arabidopsis thaliana GN=TUBB8 PE=2 SV=2	6960.04	6449.26	10078.3	11606.6	11336.5	7.35918e-06
Peaxi162Scf00442g00526.1	TPRL3_ERYCBTropinone reductase-like 3 OS=Erythroxylum coca PE=2 SV=1	147.987	233.719	45.4734	36.4833	23.3422	7.35918e-06
Peaxi162Scf00469g00824.1	C7A29_PANGICytochrome P450 CYP72A219 OS=Panax ginseng PE=2 SV=1	203.831	225.895	58.3246	91.7013	82.6702	7.45064e-06
Peaxi162Scf00003g03230.1	MGDP1_HUMANMagnesium-dependent phosphatase 1 OS=Homo sapiens GN=MDP1 PE=1 SV=1	536.104	592.609	181.894	134.101	146.861	7.45656e-06
Peaxi162Scf00368g00024.1	NA	18275	12696.1	680.124	1740.35	907.427	7.49913e-06
Peaxi162Scf00447g00058.1	CCD41_ARATHCyclin-D4-1 OS=Arabidopsis thaliana GN=CYCD4-1 PE=1 SV=2	57.7056	55.7404	2.96566	9.86035	6.80814	7.51672e-06
Peaxi162Scf00102g00836.1	BI1_ARATHBax inhibitor 1 OS=Arabidopsis thaliana GN=BI-1 PE=1 SV=1	1528.27	1666.34	824.453	1010.69	785.853	7.53902e-06
Peaxi162Scf00217g00910.1	RL30_LUPLU60S ribosomal L30 OS=Lupinus luteus GN=RPL30 PE=3 SV=1	1355.15	1252.69	610.926	624.16	644.828	7.61062e-06
Peaxi162Scf00201g00424.1	AB25B_ORYSJABC transporter B family member 25 OS=Oryza sativa japonica GN= 25 PE=2 SV=1	3977.97	6365.16	1925.7	2322.11	1963.66	7.68783e-06
Peaxi162Scf00634g00053.1	LRL22_ARATHLEAF RUST 10 DISEASE-RESISTANCE LOCUS RECEPTOR-LIKE PROTEIN KINASE-like OS=Arabidopsis thaliana GN=LRK10L- PE=3 SV=2	298.766	267.945	40.5307	13.8045	54.4651	7.69549e-06
Peaxi162Scf00038g00920.1	SC13B_ARATH transport SEC13 homolog B OS=Arabidopsis thaliana GN=SEC13B PE=1 SV=1	148.918	127.127	52.3933	46.3437	28.2051	7.73687e-06
Peaxi162Scf00014g00613.1	CRPK1_ARATHCold-responsive kinase 1 OS=Arabidopsis thaliana GN=CRPK1 PE=1 SV=1	780.888	745.161	1248.54	1554.98	1445.27	7.75037e-06
Peaxi162Scf00167g00732.1	NA	24.1991	21.5138	166.077	99.5896	299.558	7.75037e-06
Peaxi162Scf00016g00134.1	YAGH_ECOLI beta-xylosidase OS=Escherichia coli (strain K12) GN=yagH PE=3 SV=1	364.849	331.509	15.8168	2.95811	9.72591	7.75144e-06
Peaxi162Scf00075g01928.1	RL18A_CASSA60S ribosomal L18a OS=Castanea sativa GN=RPL18A PE=2 SV=1	1202.51	1131.43	697.918	657.685	662.334	7.79625e-06
Peaxi162Scf00038g00733.1	RL373_ARATH60S ribosomal L37-3 OS=Arabidopsis thaliana GN=RPL37C PE=3 SV=1	1394.24	1307.45	750.312	731.638	760.566	7.83306e-06
Peaxi162Scf00177g00616.1	CDC1_YEASTCell division control 1 OS=Saccharomyces cerevisiae (strain ATCC 204508 S288c) GN=CDC1 PE=1 SV=2	812.533	819.482	411.238	297.783	414.324	8.02701e-06
Peaxi162Scf00016g02428.1	NA	32.5758	40.094	0.988553	0.986035	2.91777	8.08221e-06
Peaxi162Scf00164g00008.1	AOP3C_ARATH2-oxoglutarate-dependent dioxygenase AOP3 OS=Arabidopsis thaliana GN=AOP3 PE=2 SV=1	2.79221	4.88951	89.9583	114.38	85.588	8.24101e-06
Peaxi162Scf00003g02335.1	FUT12_ARATH fucosyltransferase OS=Arabidopsis thaliana GN=FUT12 PE=2 SV=1	953.074	1183.26	460.666	398.358	441.556	8.2686e-06
Peaxi162Scf00474g00612.1	SUS2_SOLTUSucrose synthase OS=Solanum tuberosum PE=3 SV=1	3270.61	5860.57	740.426	475.269	1047.48	8.32344e-06
Peaxi162Scf00036g00225.1	CBF5_ARATHH ACA ribonucleo complex subunit 4 OS=Arabidopsis thaliana GN=CBF5 PE=1 SV=1	2084.85	1847.26	794.797	757.275	909.372	8.33764e-06
Peaxi162Scf00310g00513.1	OGG1_ARATHN-glycosylase DNA lyase OGG1 OS=Arabidopsis thaliana GN=OGG1 PE=1 SV=1	104.242	127.127	236.264	279.048	234.394	8.3563e-06
Peaxi162Scf00501g00319.1	MURB_PARUWUDP-N-acetylenolpyruvoylglucosamine reductase OS=Protochlamydia amoebophila (strain UWE25) GN=murB PE=3 SV=1	20.4762	7.82321	57.3361	116.352	105.04	8.35717e-06
Peaxi162Scf00560g00110.1	Y1675_ARATHG-type lectin S-receptor-like serine threonine- kinase At1g67520 OS=Arabidopsis thaliana GN=At1g67520 PE=2 SV=3	3642.9	1904.95	197.711	46.3437	358.886	8.61792e-06
Peaxi162Scf00421g00826.1	U74B1_ARATHUDP-glycosyltransferase 74B1 OS=Arabidopsis thaliana GN=UGT74B1 PE=1 SV=1	4227.4	3673	0	0.986035	1.94518	8.68857e-06
Peaxi162Scf00066g00179.1	NA	3365.54	3821.64	579.292	783.898	709.991	8.76495e-06
Peaxi162Scf01313g00116.1	RLA0_SOYBN60S acidic ribosomal P0 OS=Glycine max PE=2 SV=1	9537.25	8550.77	3959.15	4608.73	4433.07	8.76495e-06
Peaxi162Scf00202g02025.1	SC61A_DICDI transport Sec61 subunit alpha OS=Dictyostelium discoideum GN=sec61a PE=3 SV=1	8965.78	7680.44	5346.09	5523.77	5338.55	8.92372e-06
Peaxi162Scf00452g00210.1	G3PP2_ARATHGlyceraldehyde-3-phosphate dehydrogenase chloroplastic OS=Arabidopsis thaliana GN=GAPCP2 PE=2 SV=1	1468.7	1455.12	270.863	483.157	417.241	8.97883e-06
Peaxi162Scf00072g00615.1	PDI13_ARATH disulfide isomerase-like 1-3 OS=Arabidopsis thaliana GN=PDIL1-3 PE=2 SV=1	3413.94	2669.67	990.53	1298.61	655.526	9.09122e-06
Peaxi162Scf00100g00024.1	PHSC_ARATHProbable polyamine transporter At3g13620 OS=Arabidopsis thaliana GN=At3g13620 PE=2 SV=1	209.416	213.183	357.856	473.297	490.186	9.09122e-06
Peaxi162Scf00896g00010.1	NA	80.0433	115.392	0.988553	0.986035	5.83554	9.09122e-06
Peaxi162Scf00075g01421.1	LEU1A_SOLPN2-isopropylmalate synthase A OS=Solanum pennellii GN=IPMSA PE=2 SV=1	509.113	142.774	1.97711	3.94414	8.75332	9.09431e-06
Peaxi162Scf00365g00410.1	SCE1_ARATHSUMO-conjugating enzyme SCE1 OS=Arabidopsis thaliana GN=SCE1 PE=1 SV=1	1810.28	2152.36	417.169	226.788	347.215	9.11273e-06
Peaxi162Scf00475g00418.1	NA	476.537	514.376	231.321	166.64	222.723	9.22043e-06
Peaxi162Scf00946g00041.1	CML44_ARATHProbable calcium-binding CML44 OS=Arabidopsis thaliana GN=CML44 PE=2 SV=2	145.195	211.227	45.4734	47.3297	24.3148	9.22043e-06
Peaxi162Scf00058g00206.1	NA	855.346	1053.2	172.997	295.811	142.971	9.26247e-06
Peaxi162Scf00882g00017.1	NA	120.996	203.404	36.5765	32.5392	23.3422	9.2701e-06
Peaxi162Scf01042g00028.1	F6H1_ARATHFeruloyl ortho-hydroxylase 1 OS=Arabidopsis thaliana GN=F6 H1 PE=1 SV=1	31.645	29.3371	0	0	0.972591	9.47709e-06
Peaxi162Scf00683g00230.1	GBLP_TOBACGuanine nucleotide-binding subunit beta OS=Nicotiana tabacum GN=ARCA PE=2 SV=1	1812.14	1751.42	863.007	876.585	1052.34	9.51299e-06
Peaxi162Scf00696g00013.1	C96AF_ARATHAlkane hydroxylase MAH1 OS=Arabidopsis thaliana GN=CYP96A15 PE=2 SV=1	161.017	206.337	488.345	476.255	643.855	9.51481e-06
Peaxi162Scf00839g00019.1	HYBA1_BIFL2Non-reducing end beta-L-arabinofuranosidase OS=Bifidobacterium longum longum (strain ATCC 15707 DSM 20219 JCM 1217 NCTC 11818 E194b) GN=hypBA1 PE=1 SV=1	1096.41	1149.03	560.509	470.339	613.705	9.51481e-06
Peaxi162Scf00031g00073.1	SCAM1_ORYSJSecretory carrier-associated membrane 1 OS=Oryza sativa japonica GN=SCAMP1 PE=2 SV=1	1199.72	1689.81	673.205	471.325	591.335	9.59473e-06
Peaxi162Scf00171g00529.1	CNG20_ARATHProbable cyclic nucleotide-gated ion channel chloroplastic OS=Arabidopsis thaliana GN=CNGC20 PE=2 SV=1	523.074	644.437	69.1987	54.2319	68.0814	9.80303e-06
Peaxi162Scf00131g00122.1	PRS6B_SOLTU26S proteasome regulatory subunit 6B homolog OS=Solanum tuberosum PE=2 SV=1	2213.29	2335.23	1129.92	1074.78	1145.71	1.00542e-05
Peaxi162Scf00442g00014.1	CPR30_ARATHF-box CPR30 OS=Arabidopsis thaliana GN=CPR30 PE=1 SV=2	233.615	197.536	0.988553	2.95811	0	1.00542e-05
Peaxi162Scf00538g00613.1	AOP1C_ARATHProbable 2-oxoglutarate-dependent dioxygenase AOP1 OS=Arabidopsis thaliana GN=AOP1 PE=2 SV=1	2893.66	2572.86	424.089	320.461	145.889	1.01161e-05
Peaxi162Scf01041g00110.1	WAT1_ARATH WALLS ARE THIN 1 OS=Arabidopsis thaliana GN=WAT1 PE=1 SV=1	3.72294	7.82321	110.718	43.3855	152.697	1.02021e-05
Peaxi162Scf00367g00055.1	IPO5_HUMANImportin-5 OS=Homo sapiens GN=IPO5 PE=1 SV=4	39.0909	42.0498	0.988553	5.91621	3.89036	1.02674e-05
Peaxi162Scf00451g00071.1	CML30_ARATHProbable calcium-binding CML30 OS=Arabidopsis thaliana GN=CML30 PE=2 SV=1	701.775	1001.37	13.8397	2.95811	79.7524	1.02674e-05
Peaxi162Scf00382g00712.1	NA	124.719	137.884	245.161	350.042	376.393	1.0277e-05
Peaxi162Scf00014g02915.1	WRKY18_ARATHProbable WRKY transcription factor 18 OS=Arabidopsis thaliana GN=WRKY40 PE=1 SV=1	5711	4905.16	2.96566	0	4.86295	1.03348e-05
Peaxi162Scf00122g00211.1	NA	102.381	70.4089	11.8626	13.8045	21.397	1.03493e-05
Peaxi162Scf00129g00230.1	FEZ_ARATH FEZ OS=Arabidopsis thaliana GN=FEZ PE=2 SV=1	3.72294	2.93371	41.5192	33.5252	37.931	1.03493e-05
Peaxi162Scf00257g00078.1	RL8_SOLLC60S ribosomal L8 OS=Solanum lycopersicum GN=RPL8 PE=2 SV=1	2715.89	2519.08	1606.4	1376.51	1588.24	1.05201e-05
Peaxi162Scf00066g01714.1	NA	155.433	142.774	66.233	67.0504	58.3554	1.08156e-05
Peaxi162Scf00009g00431.1	PTR53_ARATH NRT1 PTR FAMILY OS=Arabidopsis thaliana GN= PE=1 SV=1	10442.9	15324.7	4362.48	4912.43	5406.63	1.08532e-05
Peaxi162Scf00599g00115.1	ASR3_SOLLCAbscisic stress-ripening 3 OS=Solanum lycopersicum GN=ASR3 PE=4 SV=2	32.5758	208.293	0	2.95811	0.972591	1.09902e-05
Peaxi162Scf00034g00141.1	NA	175.909	185.801	68.2101	70.9945	67.1088	1.11614e-05
Peaxi162Scf00000g02517.1	NCL_ARATHSodium calcium exchanger NCL OS=Arabidopsis thaliana GN=NCL PE=2 SV=1	936.32	810.681	82.0499	113.394	98.2317	1.11879e-05
Peaxi162Scf00174g00813.1	CDSP_ARATHThioredoxin chloroplastic OS=Arabidopsis thaliana GN=CDSP32 PE=1 SV=1	22371.2	19289.1	34987.9	33890	32213.2	1.12996e-05
Peaxi162Scf00444g00525.1	RL361_ARATH60S ribosomal L36-1 OS=Arabidopsis thaliana GN=RPL36A PE=3 SV=1	2321.26	2158.23	1136.84	1106.33	1069.85	1.1384e-05
Peaxi162Scf00408g00846.1	PMTL_ARATHProbable methyltransferase PMT21 OS=Arabidopsis thaliana GN=ERD3 PE=2 SV=1	3654.07	3551.74	6721.17	10750.7	8563.66	1.13943e-05
Peaxi162Scf01157g00213.1	RL23_ARATH60S ribosomal L23 OS=Arabidopsis thaliana GN=RPL23A PE=2 SV=3	740.866	619.012	392.455	390.47	358.886	1.16785e-05
Peaxi162Scf00374g00734.1	NA	695.26	636.614	1356.29	1681.19	1303.27	1.17279e-05
Peaxi162Scf00003g02636.1	PHSD_ARATHProbable polyamine transporter At3g19553 OS=Arabidopsis thaliana GN=At3g19553 PE=3 SV=1	572.403	604.343	222.424	251.439	219.806	1.19373e-05
Peaxi162Scf00017g03136.1	ASC1_SOLLC ASC1 OS=Solanum lycopersicum GN=Asc-1 PE=2 SV=2	893.507	1275.18	298.543	310.601	419.187	1.19414e-05
Peaxi162Scf00002g01511.1	LDHA_HORVUL-lactate dehydrogenase A OS=Hordeum vulgare PE=1 SV=1	1543.16	1725.02	69.1987	224.816	95.3139	1.20229e-05
Peaxi162Scf00403g00519.1	CHID1_PONABChitinase domain-containing 1 OS=Pongo abelii GN=CHID1 PE=2 SV=1	238.268	248.387	130.489	129.171	121.574	1.21417e-05
Peaxi162Scf00984g00263.1	NA	13.961	7.82321	177.94	183.403	175.066	1.21757e-05
Peaxi162Scf00486g00026.1	RIPK_ARATHSerine threonine- kinase RIPK OS=Arabidopsis thaliana GN=RIPK PE=1 SV=1	36.2987	52.8067	0.988553	0	2.91777	1.23236e-05
Peaxi162Scf00655g00328.1	PTR2_ARATH NRT1 PTR FAMILY OS=Arabidopsis thaliana GN= PE=1 SV=1	236.407	237.63	445.837	499.92	390.981	1.23236e-05
Peaxi162Scf00791g00023.1	IPO5_HUMANImportin-5 OS=Homo sapiens GN=IPO5 PE=1 SV=4	94.0043	258.166	0	0.986035	5.83554	1.23815e-05
Peaxi162Scf00032g00309.1	WRKY7_ARATHProbable WRKY transcription factor 7 OS=Arabidopsis thaliana GN=WRKY7 PE=1 SV=1	704.567	1227.27	16.8054	0.986035	60.3006	1.24486e-05
Peaxi162Scf00953g00415.1	PGLR_ACTDEPolygalacturonase OS=Actinidia deliciosa PE=2 SV=1	31.645	88.9891	0	0	0	1.27342e-05
Peaxi162Scf00141g00093.1	PPR92_ARATHPentatricopeptide repeat-containing mitochondrial OS=Arabidopsis thaliana GN=At1g62680 PE=2 SV=2	203.831	203.404	358.845	433.855	426.967	1.28121e-05
Peaxi162Scf00082g00151.1	CRK25_ARATHCysteine-rich receptor kinase 25 OS=Arabidopsis thaliana GN=CRK25 PE=3 SV=1	8972.3	9785.86	695.941	254.397	451.282	1.28758e-05
Peaxi162Scf00876g00018.1	RS6_ASPOF40S ribosomal S6 OS=Asparagus officinalis GN=rps6 PE=2 SV=1	2566.04	2405.64	1209.99	1228.6	1276.04	1.28758e-05
Peaxi162Scf00228g00327.1	ACLB1_ORYSJATP-citrate synthase beta chain 1 OS=Oryza sativa japonica GN=ACLB-1 PE=2 SV=1	1685.56	2920.99	424.089	699.099	776.127	1.28915e-05
Peaxi162Scf00684g00033.1	NA	5502.51	4732.07	10174.2	11285.2	8871.97	1.35842e-05
Peaxi162Scf00324g00529.1	R1A6_SOLDE late blight resistance homolog R1A-6 OS=Solanum demissum GN=R1A-6 PE=3 SV=2	83.7662	140.818	22.7367	13.8045	32.0955	1.36946e-05
Peaxi162Scf00286g01048.1	UGT1_GARJACrocetin chloroplastic OS=Gardenia jasminoides GN=UGT75L6 PE=1 SV=1	7887.06	7619.81	4241.88	4147.26	3607.34	1.38797e-05
Peaxi162Scf00178g01110.1	WRKY6_ARATHWRKY transcription factor 6 OS=Arabidopsis thaliana GN=WRKY6 PE=1 SV=1	582.641	747.117	125.546	208.053	220.778	1.393e-05
Peaxi162Scf00102g01722.1	NA	261.537	373.559	141.363	84.799	87.5332	1.39633e-05
Peaxi162Scf00281g00016.1	USPAL_ARATHUniversal stress A OS=Arabidopsis thaliana GN=At3g01520 PE=1 SV=2	1390.52	1537.26	2303.33	2312.25	2077.45	1.40983e-05
Peaxi162Scf00299g00347.1	IKU2_ARATHReceptor kinase HAIKU2 OS=Arabidopsis thaliana GN=IKU2 PE=1 SV=1	471.883	804.813	54.3704	5.91621	59.328	1.43082e-05
Peaxi162Scf00119g00137.1	NA	558.442	559.36	200.676	306.657	250.928	1.43412e-05
Peaxi162Scf00665g00214.1	STT3A_ARATHDolichyl-diphosphooligosaccharide-- glycosyltransferase subunit STT3A OS=Arabidopsis thaliana GN=STT3A PE=2 SV=1	4247.88	3632.91	1631.11	1609.21	1624.23	1.43415e-05
Peaxi162Scf00062g00313.1	FH13_ARATHFormin 13 OS=Arabidopsis thaliana GN=FH13 PE=2 SV=3	480.26	554.47	59.3132	14.7905	28.2051	1.44242e-05
Peaxi162Scf00381g00038.1	Y4729_ARATHG-type lectin S-receptor-like serine threonine- kinase At4g27290 OS=Arabidopsis thaliana GN=At4g27290 PE=3 SV=4	2661.91	2329.36	37.565	1.97207	160.477	1.44269e-05
Peaxi162Scf00047g02119.1	NA	19.5455	28.3592	0.988553	0	0	1.45866e-05
Peaxi162Scf00207g01412.1	RIPK_ARATHSerine threonine- kinase RIPK OS=Arabidopsis thaliana GN=RIPK PE=1 SV=1	307.143	419.52	2.96566	6.90225	36.9584	1.48555e-05
Peaxi162Scf00695g00512.1	NAC71_ARATHNAC domain-containing 71 OS=Arabidopsis thaliana GN=NAC071 PE=2 SV=1	80.0433	62.5857	7.90842	6.90225	18.4792	1.48555e-05
Peaxi162Scf01205g00183.1	XIAO_ORYSJProbable inactive leucine-rich repeat receptor kinase XIAO OS=Oryza sativa japonica GN=XIAO PE=2 SV=1	2794.07	2976.73	221.436	20.7067	116.711	1.49618e-05
Peaxi162Scf00128g00133.1	DTX30_ARATH DETOXIFICATION 30 OS=Arabidopsis thaliana GN=DTX30 PE=2 SV=1	424.416	381.382	790.842	1425.81	1263.4	1.51193e-05
Peaxi162Scf00192g00019.1	PAP12_ARATHProbable plastid-lipid-associated chloroplastic OS=Arabidopsis thaliana GN=PAP12 PE=2 SV=1	2963.46	3053.01	6293.13	6953.52	5801.5	1.52952e-05
Peaxi162Scf00047g01420.1	LRL28_ARATHLEAF RUST 10 DISEASE-RESISTANCE LOCUS RECEPTOR-LIKE PROTEIN KINASE-like OS=Arabidopsis thaliana GN=LRK10L- PE=2 SV=2	350.887	394.094	30.6451	18.7347	33.0681	1.5648e-05
Peaxi162Scf00060g01112.1	EFMT1_HUMANEEF1A lysine methyltransferase 1 OS=Homo sapiens GN=EEF1AKMT1 PE=1 SV=1	266.191	276.746	143.34	128.185	151.724	1.57921e-05
Peaxi162Scf00211g00079.1	TMK3_ARATHReceptor-like kinase TMK3 OS=Arabidopsis thaliana GN=TMK3 PE=2 SV=1	521.212	621.946	1564.88	1041.25	1315.92	1.6148e-05
Peaxi162Scf00104g00022.1	ISOA2_ARATHIsoamylase chloroplastic OS=Arabidopsis thaliana GN=ISA2 PE=1 SV=2	1206.23	1152.95	1780.38	2322.11	2376.04	1.64783e-05
Peaxi162Scf00016g00732.1	SYFA_ARATHPhenylalanine--tRNA ligase alpha cytoplasmic OS=Arabidopsis thaliana GN=At4g39280 PE=2 SV=3	1963.85	2011.54	1362.23	1315.37	1426.79	1.64872e-05
Peaxi162Scf00047g00921.1	P2B10_ARATHF-box PP2-B10 OS=Arabidopsis thaliana GN=PP2B10 PE=1 SV=1	349.957	342.266	6.91987	0.986035	32.0955	1.6976e-05
Peaxi162Scf00128g01140.1	GCS1_ARATHMannosyl-oligosaccharide glucosidase GCS1 OS=Arabidopsis thaliana GN=GCS1 PE=1 SV=1	726.905	815.57	483.402	442.73	414.324	1.72189e-05
Peaxi162Scf00043g00076.1	GST23_MAIZEGlutathione transferase GST 23 OS=Zea mays PE=2 SV=1	101.45	114.415	21.7482	5.91621	9.72591	1.74853e-05
Peaxi162Scf00066g00097.1	C7D55_HYOMUPremnaspirodiene oxygenase OS=Hyoscyamus muticus GN=CYP71D55 PE=1 SV=1	258.745	403.873	7.90842	0	23.3422	1.76748e-05
Peaxi162Scf00467g00017.1	P24B3_ARATHTransmembrane emp24 domain-containing p24beta3 OS=Arabidopsis thaliana GN=At3g22845 PE=2 SV=1	654.307	637.592	425.078	378.638	384.173	1.77309e-05
Peaxi162Scf00074g00154.1	PPA27_ARATHProbable inactive purple acid phosphatase 27 OS=Arabidopsis thaliana GN=PAP27 PE=2 SV=1	1972.23	2105.42	1169.46	848.976	855.88	1.77506e-05
Peaxi162Scf00718g00013.1	P4H10_ARATHProbable prolyl 4-hydroxylase 10 OS=Arabidopsis thaliana GN=P4H10 PE=3 SV=1	855.346	954.432	458.689	483.157	506.72	1.81372e-05
Peaxi162Scf00328g00218.1	APF1_ARATHAspartyl protease family 1 OS=Arabidopsis thaliana GN=APF1 PE=1 SV=1	3035.13	4068.07	707.804	327.364	406.543	1.82655e-05
Peaxi162Scf00003g03748.1	RL3_ORYSJ60S ribosomal L3 OS=Oryza sativa japonica GN=RPL3 PE=2 SV=2	3798.33	3441.24	1947.45	1770.92	1703.01	1.83408e-05
Peaxi162Scf00016g00148.1	ALFP2_ARATHFructose-bisphosphate aldolase chloroplastic OS=Arabidopsis thaliana GN=FBA2 PE=1 SV=2	3171.95	2332.3	9195.52	9473.83	6339.35	1.8397e-05
Peaxi162Scf00481g00627.1	RB2BV_BETVURas-related Rab2BV OS=Beta vulgaris GN=RAB2BV PE=2 SV=1	342.511	335.42	213.527	190.305	201.326	1.84606e-05
Peaxi162Scf00097g00171.1	SG1_ARATH SLOW GREEN chloroplastic OS=Arabidopsis thaliana GN=SG1 PE=1 SV=1	1031.26	998.438	234.287	352.015	309.284	1.84993e-05
Peaxi162Scf00583g00221.1	RS18_ARATH40S ribosomal S18 OS=Arabidopsis thaliana GN=RPS18A PE=1 SV=1	2029	1869.75	1011.29	1014.63	1073.74	1.85676e-05
Peaxi162Scf00074g00545.1	NA	122.857	156.464	460.666	314.545	388.064	1.92372e-05
Peaxi162Scf00071g00918.1	RS16_GOSHI40S ribosomal S16 OS=Gossypium hirsutum GN=RPS16 PE=2 SV=1	2142.55	1940.16	1191.21	1287.76	1316.89	1.99998e-05
Peaxi162Scf00069g01510.1	ECI1_ARATHEnoyl- delta isomerase peroxisomal OS=Arabidopsis thaliana GN=ECI1 PE=1 SV=1	751.104	703.111	1045.89	1047.17	1066.93	2.01411e-05
Peaxi162Scf00494g00089.1	IF4A9_TOBACEukaryotic initiation factor 4A-9 OS=Nicotiana tabacum PE=2 SV=1	1773.98	1800.32	1052.81	1028.43	1067.9	2.02077e-05
Peaxi162Scf00780g00039.1	AKT1_ARATHPotassium channel AKT1 OS=Arabidopsis thaliana GN=AKT1 PE=1 SV=2	32.5758	79.2101	3.95421	1.97207	2.91777	2.04318e-05
Peaxi162Scf00985g00422.1	PERX_SOLTUSuberization-associated anionic peroxidase OS=Solanum tuberosum PE=2 SV=2	9771.8	9305.71	300.52	1512.58	1370.38	2.04751e-05
Peaxi162Scf00064g01330.1	FLS2_ARATHLRR receptor-like serine threonine- kinase FLS2 OS=Arabidopsis thaliana GN=FLS2 PE=1 SV=1	462.576	484.061	6.91987	1.97207	4.86295	2.04983e-05
Peaxi162Scf00362g00134.1	PIX13_ARATHProbable serine threonine- kinase PIX13 OS=Arabidopsis thaliana GN=PIX13 PE=1 SV=2	760.411	1148.06	335.119	148.891	285.942	2.0564e-05
Peaxi162Scf00629g00121.1	NA	64.2208	48.8951	189.802	356.945	200.354	2.09113e-05
Peaxi162Scf00757g00421.1	R10A1_ARATH60S ribosomal L10a-1 OS=Arabidopsis thaliana GN=RPL10AA PE=1 SV=1	1099.2	1018.97	674.193	527.529	557.295	2.09448e-05
Peaxi162Scf00809g00110.1	ALFL5_ARATHPHD finger ALFIN-LIKE 5 OS=Arabidopsis thaliana GN=AL5 PE=2 SV=1	273.636	265.011	95.8896	114.38	102.122	2.09448e-05
Peaxi162Scf00092g00324.1	NLTL2_ARATHNon-specific lipid-transfer At2g13820 OS=Arabidopsis thaliana GN=At2g13820 PE=1 SV=1	113.55	117.348	2.96566	2.95811	2.91777	2.10659e-05
Peaxi162Scf00005g00118.1	C7A52_PANGIBeta-amyrin 28-oxidase OS=Panax ginseng PE=2 SV=1	205.693	110.503	13.8397	7.88828	6.80814	2.10703e-05
Peaxi162Scf00892g00114.1	SCP48_ARATHSerine carboxypeptidase-like 48 OS=Arabidopsis thaliana GN=SCPL48 PE=2 SV=2	544.481	725.603	1536.21	1184.23	1708.84	2.13173e-05
Peaxi162Scf00984g00024.1	SC11A_MOUSESignal peptidase complex catalytic subunit SEC11A OS=Mus musculus GN=Sec11a PE=1 SV=1	753.896	730.493	475.494	463.437	485.323	2.13173e-05
Peaxi162Scf00684g00131.1	KN7E_ARATHKinesin KIN-7E OS=Arabidopsis thaliana GN=KIN7E PE=2 SV=1	53.052	63.5636	140.375	125.226	164.368	2.14891e-05
Peaxi162Scf01807g00002.1	RL3_ORYSJ60S ribosomal L3 OS=Oryza sativa japonica GN=RPL3 PE=2 SV=2	5691.45	5222	2625.6	2878.24	2937.22	2.15556e-05
Peaxi162Scf01526g00017.1	DNAJ_CLOTHChaperone OS=Clostridium thermocellum (strain ATCC 27405 DSM 1237 NBRC 103400 NCIMB 10682 NRRL B-4536 VPI 7372) GN=dnaJ PE=3 SV=1	369.502	348.133	218.47	221.858	225.641	2.15761e-05
Peaxi162Scf00538g00071.1	AOP1L_ARATHProbable 2-oxoglutarate-dependent dioxygenase OS=Arabidopsis thaliana GN= PE=2 SV=1	1658.57	1021.91	154.214	103.534	44.7392	2.16317e-05
Peaxi162Scf00363g00822.1	DIR21_ARATHDirigent 21 OS=Arabidopsis thaliana GN=DIR21 PE=3 SV=1	4288.83	3037.36	500.208	700.085	630.239	2.17267e-05
Peaxi162Scf00042g02725.1	AOP1L_ARATHProbable 2-oxoglutarate-dependent dioxygenase OS=Arabidopsis thaliana GN= PE=2 SV=1	185.216	216.116	15.8168	24.6509	5.83554	2.21653e-05
Peaxi162Scf00036g00178.1	VSR6_ARATHVacuolar-sorting receptor 6 OS=Arabidopsis thaliana GN=VSR6 PE=2 SV=3	4759.78	5164.3	441.883	269.188	302.476	2.23412e-05
Peaxi162Scf00128g01631.1	SAU71_ARATHAuxin-responsive SAUR71 OS=Arabidopsis thaliana GN=SAUR71 PE=2 SV=1	534.242	451.791	91.9354	26.623	46.6844	2.25071e-05
Peaxi162Scf00173g00083.1	SAP4_ARATHZinc finger A20 and AN1 domain-containing stress-associated 4 OS=Arabidopsis thaliana GN=SAP4 PE=1 SV=1	58.6364	54.7625	2.96566	4.93018	4.86295	2.25997e-05
Peaxi162Scf01061g00134.1	SOQ1_ARATH SUPPRESSOR OF QUENCHING chloroplastic OS=Arabidopsis thaliana GN=SOQ1 PE=1 SV=1	1928.49	2059.46	3600.31	4036.83	4256.06	2.28902e-05
Peaxi162Scf00015g00248.1	RL35_EUPES60S ribosomal L35 OS=Euphorbia esula GN=RPL35 PE=2 SV=1	1238.81	1129.48	621.8	694.169	578.692	2.3384e-05
Peaxi162Scf00102g00827.1	PLA14_ARATHPhospholipase A1- chloroplastic OS=Arabidopsis thaliana GN=At4g16820 PE=1 SV=2	81.9048	101.702	5.93132	1.97207	11.6711	2.3446e-05
Peaxi162Scf00368g00121.1	SG101_ARATHSenescence-associated carboxylesterase 101 OS=Arabidopsis thaliana GN=SAG101 PE=1 SV=1	404.87	412.675	854.11	1371.57	936.605	2.3446e-05
Peaxi162Scf00000g00791.1	Y4729_ARATHG-type lectin S-receptor-like serine threonine- kinase At4g27290 OS=Arabidopsis thaliana GN=At4g27290 PE=3 SV=4	317.381	340.31	137.409	120.296	105.04	2.37378e-05
Peaxi162Scf00465g00066.1	REM41_ORYSJRemorin OS=Oryza sativa japonica GN= PE=1 SV=1	95.8658	88.9891	172.997	190.305	189.655	2.37761e-05
Peaxi162Scf00037g01116.1	BIP5_TOBACLuminal-binding 5 OS=Nicotiana tabacum GN=BIP5 PE=2 SV=1	45.6061	28.3592	0.988553	0.986035	0	2.40983e-05
Peaxi162Scf00422g00025.1	NA	59.5671	93.8786	210.562	243.551	285.942	2.4109e-05
Peaxi162Scf00170g00816.1	NA	331.342	347.155	210.562	194.249	201.326	2.43266e-05
Peaxi162Scf00580g00420.1	DTX45_ARATH DETOXIFICATION chloroplastic OS=Arabidopsis thaliana GN=DTX45 PE=2 SV=2	260.606	262.078	456.711	520.627	468.789	2.47278e-05
Peaxi162Scf00014g00025.1	WAK2_ARATHWall-associated receptor kinase 2 OS=Arabidopsis thaliana GN=WAK2 PE=1 SV=1	4181.8	5498.74	183.871	16.7626	104.067	2.50585e-05
Peaxi162Scf00109g00019.1	GSTX1_TOBACProbable glutathione S-transferase OS=Nicotiana tabacum PE=2 SV=1	123.788	185.801	0	2.95811	11.6711	2.54872e-05
Peaxi162Scf01079g00219.1	NA	316.45	347.155	164.1	196.221	176.039	2.59848e-05
Peaxi162Scf00362g00360.1	SYAP_POPTRAlanine--tRNA chloroplastic mitochondrial OS=Populus trichocarpa GN=POPTRDRAFT_821063 PE=3 SV=1	2144.42	2123.02	3354.16	4683.67	4123.78	2.64288e-05
Peaxi162Scf00195g00010.1	RAF2A_ARATHRas-related RABF2a OS=Arabidopsis thaliana GN=RABF2A PE=1 SV=1	2420.84	2644.25	1590.58	1185.21	1190.45	2.65852e-05
Peaxi162Scf00457g00051.1	CCX1_ARATHCation calcium exchanger 1 OS=Arabidopsis thaliana GN=CCX1 PE=2 SV=1	705.498	831.217	115.661	12.8185	38.9036	2.66104e-05
Peaxi162Scf00638g00013.1	RL24_PRUAV60S ribosomal L24 OS=Prunus avium GN=RPL24 PE=2 SV=1	526.797	416.586	180.905	246.509	237.312	2.66314e-05
Peaxi162Scf00519g00423.1	CSCL1_ARATHCSC1 At1g32090 OS=Arabidopsis thaliana GN=At1g32090 PE=1 SV=1	677.576	699.2	1362.23	1231.56	1230.33	2.68692e-05
Peaxi162Scf00763g00328.1	RL172_ARATH60S ribosomal L17-2 OS=Arabidopsis thaliana GN=RPL17B PE=2 SV=2	1308.61	1325.06	693.964	711.917	693.457	2.70502e-05
Peaxi162Scf00398g00725.1	PDPK2_ARATH3-phosphoinositide-dependent kinase 2 OS=Arabidopsis thaliana GN=PDPK2 PE=1 SV=1	386.255	428.321	696.93	740.512	665.252	2.71513e-05
Peaxi162Scf00535g00734.1	WAKLO_ARATHWall-associated receptor kinase-like 14 OS=Arabidopsis thaliana GN=WAKL14 PE=2 SV=2	241.991	418.542	56.3475	36.4833	95.3139	2.71513e-05
Peaxi162Scf00875g00019.1	CHIC_SOLLCBasic 30 kDa endochitinase OS=Solanum lycopersicum GN=CHI9 PE=1 SV=1	2384.55	7708.8	253.07	8.87432	23.3422	2.71513e-05
Peaxi162Scf00436g00013.1	NA	295.974	457.658	1553.02	1661.47	1707.87	2.74816e-05
Peaxi162Scf00818g00126.1	Y4729_ARATHG-type lectin S-receptor-like serine threonine- kinase At4g27290 OS=Arabidopsis thaliana GN=At4g27290 PE=3 SV=4	865.584	1100.14	172.997	51.2738	162.423	2.79906e-05
Peaxi162Scf00469g00410.1	NA	427.208	453.746	999.427	836.158	831.565	2.80162e-05
Peaxi162Scf00189g00119.1	TRXH1_TOBACThioredoxin H-type 1 OS=Nicotiana tabacum PE=2 SV=1	42.8139	37.1603	2.96566	0	0	2.80233e-05
Peaxi162Scf00269g00122.1	ANTA_GENTRAnthocyanin 5-aromatic acyltransferase OS=Gentiana triflora PE=1 SV=1	896.299	619.99	2062.12	2624.83	2865.25	2.82069e-05
Peaxi162Scf00263g01312.1	FP1V1_PERVIFoot 1 variant 1 OS=Perna viridis GN=fp-1 PE=1 SV=1	19081	22520.1	5885.84	3657.2	6742.97	2.82119e-05
Peaxi162Scf00098g00112.1	NA	364.849	542.736	2035.43	1215.78	1317.86	2.84712e-05
Peaxi162Scf00207g01035.1	TMN7_ARATHTransmembrane 9 superfamily member 7 OS=Arabidopsis thaliana GN=TMN7 PE=2 SV=1	2371.52	2599.26	1494.69	1268.04	1521.13	2.84712e-05
Peaxi162Scf00921g00021.1	LYK3_MEDTR domain receptor-like kinase 3 OS=Medicago truncatula GN=LYK3 PE=1 SV=1	2229.11	3372.78	918.366	411.177	708.046	2.84712e-05
Peaxi162Scf00286g00644.1	DCTP1_RA pyrophosphatase 1 OS=Rattus norvegicus GN=Dctpp1 PE=2 SV=1	49.329	21.5138	0	0	0.972591	2.87671e-05
Peaxi162Scf00904g00323.1	NA	332.273	268.923	145.317	132.129	150.752	2.87671e-05
Peaxi162Scf00444g00618.1	PAE9_ARATHPectin acetylesterase 9 OS=Arabidopsis thaliana GN=PAE9 PE=2 SV=1	642.208	559.36	229.344	126.213	183.82	2.87671e-05
Peaxi162Scf00173g00046.1	MVD2_ARATHDiphosphomevalonate decarboxylase peroxisomal OS=Arabidopsis thaliana GN=MVD2 PE=1 SV=1	2350.11	4827.9	1104.21	978.147	1207.96	2.90427e-05
Peaxi162Scf00129g90129.1	SSY2_SOLTUGranule-bound starch synthase chloroplastic amyloplastic OS=Solanum tuberosum GN=SS2 PE=1 SV=3	465.368	347.155	753.277	893.348	886.03	2.91292e-05
Peaxi162Scf00540g00127.1	EBP1_SOLTUERBB-3 BINDING PROTEIN 1 OS=Solanum tuberosum GN=EBP1 PE=2 SV=1	3548.9	3275.97	1877.26	1599.35	1594.08	2.96942e-05
Peaxi162Scf00017g00122.1	U73D1_ARATHUDP-glycosyltransferase 73D1 OS=Arabidopsis thaliana GN=UGT73D1 PE=3 SV=1	60.4978	101.702	1.97711	0.986035	9.72591	2.97089e-05
Peaxi162Scf00095g00135.1	PUSH_ARATH tRNA pseudouridine synthase OS=Arabidopsis thaliana GN=At2g30320 PE=3 SV=1	478.398	436.144	715.712	853.906	732.361	2.97709e-05
Peaxi162Scf00128g01758.1	ORTH2_ARATHE3 ubiquitin- ligase ORTHRUS 2 OS=Arabidopsis thaliana GN=ORTH2 PE=1 SV=1	618.939	577.94	318.314	246.509	325.818	2.97807e-05
Peaxi162Scf00089g00111.1	SBIR1_ARATHLeucine-rich repeat receptor-like serine threonine tyrosine- kinase SOBIR1 OS=Arabidopsis thaliana GN=SOBIR1 PE=1 SV=1	1265.8	1789.56	46.462	6.90225	33.0681	2.99286e-05
Peaxi162Scf00517g00422.1	PLY15_ARATHProbable pectate lyase 15 OS=Arabidopsis thaliana GN=At4g13710 PE=2 SV=1	13.0303	18.5801	175.962	154.808	231.477	3.00653e-05
Peaxi162Scf00538g00072.1	AOP1V_ARATHProbable 2-oxoglutarate-dependent dioxygenase AOP1 (Fragment) OS=Arabidopsis thaliana GN=AOP1 PE=2 SV=1	1390.52	1018.97	75.13	48.3157	11.6711	3.00653e-05
Peaxi162Scf00063g00616.1	UGPA_SOLTUUTP--glucose-1-phosphate uridylyltransferase OS=Solanum tuberosum PE=1 SV=3	1139.22	1187.17	1924.71	2062.79	1782.76	3.01048e-05
Peaxi162Scf00177g00918.1	RL393_ORYSJ60S ribosomal L39-3 OS=Oryza sativa japonica GN=RPL39C PE=3 SV=1	1196	1155.88	682.101	727.694	695.402	3.02356e-05
Peaxi162Scf00409g00422.1	PHT14_ARATHInorganic phosphate transporter 1-4 OS=Arabidopsis thaliana GN=PHT1-4 PE=1 SV=1	9022.55	10796	2105.62	866.725	2347.83	3.02356e-05
Peaxi162Scf00046g00418.1	RL74_ARATH60S ribosomal L7-4 OS=Arabidopsis thaliana GN=RPL7D PE=2 SV=1	2533.46	2310.78	1059.73	1236.49	1283.82	3.03185e-05
Peaxi162Scf00167g00047.1	NA	129.372	145.707	347.971	377.651	254.819	3.03623e-05
Peaxi162Scf00013g00055.1	NA	311.797	381.382	21.7482	7.88828	25.2874	3.03735e-05
Peaxi162Scf00097g00159.1	DPTOR_HUMANDEP domain-containing mTOR-interacting OS=Homo sapiens GN=DEPTOR PE=1 SV=2	199.178	215.138	48.4391	14.7905	46.6844	3.05925e-05
Peaxi162Scf00398g00720.1	GT645_ARATHGlycosyltransferase family 64 C5 OS=Arabidopsis thaliana GN=At5g04500 PE=2 SV=1	3547.97	5082.16	446.826	246.509	1135.99	3.06594e-05
Peaxi162Scf00192g00025.1	PERX_TOBACLignin-forming anionic peroxidase OS=Nicotiana tabacum PE=2 SV=1	286.667	275.768	12.8512	2.95811	15.5615	3.07058e-05
Peaxi162Scf00305g00056.1	THO4D_ARATHTHO complex subunit 4D OS=Arabidopsis thaliana GN=ALY4 PE=1 SV=1	780.888	768.631	485.379	418.079	481.432	3.11832e-05
Peaxi162Scf00189g00003.1	GRXC9_ARATHGlutaredoxin-C9 OS=Arabidopsis thaliana GN=GRXC9 PE=1 SV=1	978.204	1438.49	90.9469	148.891	46.6844	3.15523e-05
Peaxi162Scf00353g00740.1	RXT3_SCHPOTranscriptional regulatory rxt3 OS=Schizosaccharomyces pombe (strain 972 ATCC 24843) GN=rxt3 PE=1 SV=1	926.082	889.891	1314.78	1624	1589.21	3.18532e-05
Peaxi162Scf00044g00221.1	PUMP4_ARATHMitochondrial uncoupling 4 OS=Arabidopsis thaliana GN=PUMP4 PE=2 SV=1	1484.52	1100.14	383.559	449.632	269.408	3.20302e-05
Peaxi162Scf00179g00219.1	LRL11_ARATHLEAF RUST 10 DISEASE-RESISTANCE LOCUS RECEPTOR-LIKE PROTEIN KINASE-like OS=Arabidopsis thaliana GN=LRK10L- PE=2 SV=1	570.541	496.774	24.7138	3.94414	20.4244	3.28194e-05
Peaxi162Scf00423g00066.1	NA	242.922	212.205	115.661	72.9666	99.2043	3.30844e-05
Peaxi162Scf00175g00125.1	RUS3_ARATH root UVB sensitive 3 OS=Arabidopsis thaliana GN=RUS3 PE=2 SV=1	406.732	470.371	249.115	205.095	256.764	3.34962e-05
Peaxi162Scf00310g00043.1	NA	82.8355	34.2266	0.988553	0	4.86295	3.34962e-05
Peaxi162Scf00811g00452.1	PGP2_ARATHPhosphoglycolate phosphatase 2 OS=Arabidopsis thaliana GN=PGLP2 PE=1 SV=1	774.372	1000.39	456.711	313.559	392.927	3.34962e-05
Peaxi162Scf00016g00944.1	OST48_ORYSJDolichyl-diphosphooligosaccharide-- glycosyltransferase 48 kDa subunit OS=Oryza sativa japonica GN=OST48 PE=2 SV=1	1922.9	1988.07	832.362	877.571	888.948	3.3846e-05
Peaxi162Scf00009g00026.1	PANK2_ARATHPantothenate kinase 2 OS=Arabidopsis thaliana GN=PANK2 PE=1 SV=2	2779.18	3541.96	1753.69	1680.2	1516.27	3.39339e-05
Peaxi162Scf00527g00215.1	NDA1_ARATHInternal alternative NAD(P)H-ubiquinone oxidoreductase mitochondrial OS=Arabidopsis thaliana GN=NDA1 PE=2 SV=1	1321.65	1232.16	88.9698	67.0504	278.161	3.39339e-05
Peaxi162Scf00074g01629.1	NA	158.225	264.034	14.8283	0	3.89036	3.45076e-05
Peaxi162Scf01416g00014.1	NFP_MEDTRSerine threonine receptor-like kinase NFP OS=Medicago truncatula GN=NFP PE=1 SV=1	13643.7	19931.6	2404.16	634.021	1245.89	3.45581e-05
Peaxi162Scf01544g00018.1	ACA12_ARATHCalcium-transporting ATPase plasma membrane-type OS=Arabidopsis thaliana GN=ACA12 PE=2 SV=1	431.862	410.719	189.802	200.165	141.026	3.4836e-05
Peaxi162Scf01064g00021.1	RS3A_TOBAC40S ribosomal S3a OS=Nicotiana tabacum GN=cyc07 PE=2 SV=1	1791.67	1697.64	924.297	984.063	803.36	3.49604e-05
Peaxi162Scf00842g00328.1	NA	121.926	88.0112	15.8168	33.5252	17.5066	3.49995e-05
Peaxi162Scf00078g90022.1	C71A9_SOYBNCytochrome P450 71A9 OS=Glycine max GN=CYP71A9 PE=2 SV=1	179.632	116.37	1.97711	1.97207	16.534	3.55107e-05
Peaxi162Scf00570g00059.1	Y283_BACHDUncharacterized isomerase BH0283 OS=Bacillus halodurans (strain ATCC BAA-125 DSM 18197 FERM 7344 JCM 9153 C-125) GN=BH0283 PE=3 SV=1	434.654	561.316	132.466	156.78	186.737	3.56354e-05
Peaxi162Scf00267g00131.1	NA	256.883	325.641	23.7253	7.88828	41.8214	3.58692e-05
Peaxi162Scf00065g01120.1	RAP23_ARATHEthylene-responsive transcription factor RAP2-3 OS=Arabidopsis thaliana GN=RAP2-3 PE=1 SV=2	836.732	663.017	234.287	144.947	171.176	3.59123e-05
Peaxi162Scf00073g02118.1	SECAA_ARATHExocyst complex component SEC10a OS=Arabidopsis thaliana GN=SEC10a PE=1 SV=1	1761.88	1897.13	1213.94	985.049	1138.9	3.60884e-05
Peaxi162Scf00345g00124.1	NA	588.225	716.802	338.085	258.341	336.516	3.70967e-05
Peaxi162Scf00095g00131.1	IUNH_LEIMAInosine-uridine preferring nucleoside hydrolase OS=Leishmania major GN=NSNH PE=1 SV=3	237.338	272.835	454.734	537.389	472.679	3.72525e-05
Peaxi162Scf00957g00227.1	EIF3F_ARATHEukaryotic translation initiation factor 3 subunit F OS=Arabidopsis thaliana GN=TIF3F1 PE=1 SV=1	1461.26	1323.1	907.492	825.311	884.085	3.73731e-05
Peaxi162Scf00444g00859.1	PGLT1_BOVIN O-glucosyltransferase 1 OS=Bos taurus GN=POGLUT1 PE=2 SV=1	339.719	335.42	112.695	110.436	104.067	3.75968e-05
Peaxi162Scf00634g00013.1	UGPA3_ARATHUTP--glucose-1-phosphate uridylyltransferase chloroplastic OS=Arabidopsis thaliana GN=UGP3 PE=1 SV=1	561.234	851.753	93.9125	134.101	133.245	3.75968e-05
Peaxi162Scf00117g00113.1	NA	66.0823	50.8509	17.794	13.8045	11.6711	3.78512e-05
Peaxi162Scf00284g00228.1	HIP33_ARATHHeavy metal-associated isoprenylated plant 33 OS=Arabidopsis thaliana GN=HIPP33 PE=2 SV=1	147.987	148.641	671.227	336.238	483.378	3.79031e-05
Peaxi162Scf00003g04620.1	RL212_ARATH60S ribosomal L21-2 OS=Arabidopsis thaliana GN=RPL21E PE=2 SV=1	2994.18	2911.21	1416.6	1531.31	1136.96	3.86235e-05
Peaxi162Scf00047g00852.1	FBL25_ARATHF-box LRR-repeat 25 OS=Arabidopsis thaliana GN=FBL25 PE=2 SV=1	0	0	13.8397	80.8549	21.397	3.86235e-05
Peaxi162Scf00066g01127.1	RS23_ARATH40S ribosomal S2-3 OS=Arabidopsis thaliana GN=RPS2C PE=1 SV=2	4147.36	3403.1	1865.4	1971.08	2305.04	3.86235e-05
Peaxi162Scf00333g00213.1	RS4_SOLTU40S ribosomal S4 OS=Solanum tuberosum GN=RPS4 PE=2 SV=1	1234.16	975.946	616.857	593.593	653.581	3.89383e-05
Peaxi162Scf00001g00028.1	NA	423.485	415.608	658.376	791.786	688.594	3.91464e-05
Peaxi162Scf00538g00519.1	SSRA_ARATHTranslocon-associated subunit alpha OS=Arabidopsis thaliana GN=At2g21160 PE=2 SV=3	1417.51	1430.67	892.663	745.443	703.183	3.91489e-05
Peaxi162Scf00302g00313.1	NAT2_ARATHNucleobase-ascorbate transporter 2 OS=Arabidopsis thaliana GN=NAT2 PE=2 SV=2	59.5671	50.8509	118.626	172.556	164.368	4.05002e-05
Peaxi162Scf00362g00511.1	NA	466.299	483.084	214.516	180.444	196.463	4.0914e-05
Peaxi162Scf01082g00111.1	GSTL3_ARATHGlutathione S-transferase L3 OS=Arabidopsis thaliana GN=GSTL3 PE=2 SV=1	2975.56	2413.46	346.982	321.447	651.636	4.0914e-05
Peaxi162Scf00029g02515.1	CPC_CUCSACucumber peeling cupredoxin OS=Cucumis sativus PE=1 SV=3	144.264	113.437	283.715	326.378	250.928	4.10355e-05
Peaxi162Scf00038g02452.1	GLR28_ARATHGlutamate receptor OS=Arabidopsis thaliana GN= PE=2 SV=2	213.139	182.868	8.89698	2.95811	12.6437	4.10663e-05
Peaxi162Scf00153g01841.1	PRS2_SOLTUPathogenesis-related STH-2 OS=Solanum tuberosum GN=STH-2 PE=2 SV=1	26.0606	55.7404	0.988553	1.97207	1.94518	4.19681e-05
Peaxi162Scf00478g00048.1	PLAT1_ARATHPLAT domain-containing 1 OS=Arabidopsis thaliana GN=PLAT1 PE=1 SV=1	3395.32	3758.08	12239.3	10552.5	8083.2	4.28722e-05
Peaxi162Scf00004g00036.1	PDR2_NICPLPleiotropic drug resistance 2 OS=Nicotiana plumbaginifolia GN=PDR2 PE=2 SV=1	3144.96	2572.86	5397.5	8183.11	9429.27	4.29477e-05
Peaxi162Scf00051g01516.1	ASP1_ORYSJAspartic ase Asp1 OS=Oryza sativa japonica GN=ASP1 PE=2 SV=1	1101.06	1348.53	716.701	502.878	547.569	4.34879e-05
Peaxi162Scf00140g01337.1	RL192_ARATH60S ribosomal L19-2 OS=Arabidopsis thaliana GN=RPL19B PE=2 SV=1	1678.12	1538.24	857.075	829.256	1016.36	4.36504e-05
Peaxi162Scf00065g90118.1	RL291_ARATH60S ribosomal L29-1 OS=Arabidopsis thaliana GN=RPL29A PE=1 SV=1	1323.51	1273.23	670.239	777.982	677.896	4.36664e-05
Peaxi162Scf00550g00426.1	NA	342.511	317.818	206.608	186.361	184.792	4.36664e-05
Peaxi162Scf00801g00061.1	C71A3_SOLMECytochrome P450 71A3 (Fragment) OS=Solanum melongena GN=CYP71A3 PE=2 SV=1	4200.41	8347.37	309.417	23.6648	420.159	4.40642e-05
Peaxi162Scf01003g00015.1	MHCKA_DICDIMyosin heavy chain kinase A OS=Dictyostelium discoideum GN=mhkA PE=1 SV=2	529.589	559.36	217.482	155.794	251.901	4.41286e-05
Peaxi162Scf00424g00034.1	NA	42.8139	40.094	0.988553	2.95811	1.94518	4.44035e-05
Peaxi162Scf00970g00006.1	IST1_BOVINIST1 homolog OS=Bos taurus GN=IST1 PE=2 SV=1	3180.32	2725.41	1118.05	681.35	909.372	4.44035e-05
Peaxi162Scf00760g00014.1	FES1_USTMAHsp70 nucleotide exchange factor FES1 OS=Ustilago maydis (strain 521 FGSC 9021) GN=FES1 PE=3 SV=2	307.143	225.895	120.603	79.8689	98.2317	4.46885e-05
Peaxi162Scf00123g00068.1	ROC1_NICSY29 kDa ribonucleo chloroplastic OS=Nicotiana sylvestris PE=2 SV=1	21890	19040.7	54806.4	43493	50716.7	4.56643e-05
Peaxi162Scf01042g00113.1	Y1571_ARATHProbable leucine-rich repeat receptor kinase At1g35710 OS=Arabidopsis thaliana GN=At1g35710 PE=2 SV=1	1534.78	1994.92	656.399	649.797	560.212	4.59801e-05
Peaxi162Scf00269g00512.1	NUD15_ARATHNudix hydrolase mitochondrial OS=Arabidopsis thaliana GN=NUDT15 PE=1 SV=2	179.632	192.647	456.711	743.471	430.858	4.70935e-05
Peaxi162Scf00805g00053.1	NA	158.225	161.354	32.6222	31.5531	54.4651	4.71171e-05
Peaxi162Scf00110g00013.1	U73C5_ARATHUDP-glycosyltransferase 73C5 OS=Arabidopsis thaliana GN=UGT73C5 PE=2 SV=1	338.788	381.382	35.5879	4.93018	12.6437	4.76943e-05
Peaxi162Scf00295g00016.1	MARH8_BOVINE3 ubiquitin- ligase MARCH8 OS=Bos taurus GN=MARCH8 PE=2 SV=1	841.385	967.145	81.0613	35.4973	70.9991	4.76943e-05
Peaxi162Scf01000g00019.1	TMVRN_NICGUTMV resistance N OS=Nicotiana glutinosa GN=N PE=1 SV=1	129.372	72.3647	11.8626	6.90225	4.86295	4.76943e-05
Peaxi162Scf00286g00539.1	U7A15_MALDOUDP-glycosyltransferase 71A15 OS=Malus domestica GN=UGT71A15 PE=1 SV=1	27.9221	85.0775	0	0	0	4.95217e-05
Peaxi162Scf00939g00215.1	NA	40.9524	124.194	8.89698	4.93018	10.6985	4.99448e-05
Peaxi162Scf00393g00041.1	RL273_ARATH60S ribosomal L27-3 OS=Arabidopsis thaliana GN=RPL27C PE=2 SV=2	2369.65	2173.88	1070.6	1121.12	1085.41	5.08238e-05
Peaxi162Scf00195g00836.1	TBCD8_MOUSETBC1 domain family member 8 OS=Mus musculus GN=Tbc1d8 PE=1 SV=2	420.693	453.746	711.758	843.06	833.51	5.14156e-05
Peaxi162Scf00541g00629.1	RS92_ARATH40S ribosomal S9-2 OS=Arabidopsis thaliana GN=RPS9C PE=1 SV=1	2474.83	2318.61	1446.25	1308.47	1551.28	5.14156e-05
Peaxi162Scf00164g00155.1	UGT8_CATRO7-deoxyloganetic acid glucosyltransferase OS=Catharanthus roseus GN=UGT709C2 PE=1 SV=1	553.788	524.155	860.041	900.25	844.209	5.2474e-05
Peaxi162Scf00364g00057.1	YSL7_ARATHProbable metal-nicotianamine transporter YSL7 OS=Arabidopsis thaliana GN=YSL7 PE=2 SV=1	1424.03	1406.22	743.392	644.867	565.075	5.2474e-05
Peaxi162Scf00111g00316.1	NA	1664.16	3250.55	248.127	375.679	259.682	5.29919e-05
Peaxi162Scf00008g03714.1	PERK1_ARATHProline-rich receptor kinase PERK1 OS=Arabidopsis thaliana GN=PERK1 PE=2 SV=1	0.930736	3.91161	40.5307	26.623	34.0407	5.33645e-05
Peaxi162Scf00109g00112.1	GSTX1_TOBACProbable glutathione S-transferase OS=Nicotiana tabacum PE=2 SV=1	6508.64	8164.5	313.371	459.492	813.086	5.33911e-05
Peaxi162Scf00076g00615.1	AVT1A_ARATHAmino acid transporter AVT1A OS=Arabidopsis thaliana GN=AVT1A PE=2 SV=2	158.225	138.862	53.3819	33.5252	23.3422	5.35137e-05
Peaxi162Scf00548g00534.1	FBL80_ARATH F-box LRR-repeat At5g02930 OS=Arabidopsis thaliana GN=At5g02930 PE=4 SV=1	506.32	602.388	296.566	227.774	252.874	5.43708e-05
Peaxi162Scf00612g00019.1	ZIP11_ARATHZinc transporter 11 OS=Arabidopsis thaliana GN=ZIP11 PE=2 SV=1	1044.29	1052.22	451.769	261.299	404.598	5.56977e-05
Peaxi162Scf00160g00132.1	IPO5_HUMANImportin-5 OS=Homo sapiens GN=IPO5 PE=1 SV=4	1694.87	1825.74	3245.42	2919.65	3467.29	5.63966e-05
Peaxi162Scf00769g00043.1	NA	76.3204	96.8123	4.94276	6.90225	18.4792	5.72072e-05
Peaxi162Scf00069g01724.1	P2C39_ARATHProbable phosphatase 2C 39 OS=Arabidopsis thaliana GN=At3g15260 PE=2 SV=1	115.411	131.039	41.5192	30.5671	22.3696	5.76081e-05
Peaxi162Scf02135g00019.1	SYT5_ARATHSynaptotagmin-5 OS=Arabidopsis thaliana GN=SYT5 PE=2 SV=1	684.091	854.686	1540.17	1223.67	1504.6	5.8265e-05
Peaxi162Scf00684g00227.1	RS25_SOLLC40S ribosomal S25 OS=Solanum lycopersicum GN=RPS25 PE=3 SV=1	2385.48	2275.58	1142.77	1172.4	1147.66	5.85978e-05
Peaxi162Scf00140g01119.1	USPAL_ARATHUniversal stress A OS=Arabidopsis thaliana GN=At3g01520 PE=1 SV=2	1035.91	1576.38	167.065	60.1481	313.174	5.90015e-05
Peaxi162Scf00139g00714.1	RS21_ORYSJ40S ribosomal S21 OS=Oryza sativa japonica GN=RPS21 PE=3 SV=1	1206.23	1103.07	656.399	521.613	519.363	5.91673e-05
Peaxi162Scf00575g00039.1	NB5R1_ARATHNADH--cytochrome b5 reductase 1 OS=Arabidopsis thaliana GN=CBR1 PE=1 SV=1	1898.7	2080.98	1408.69	1441.58	1394.7	5.9358e-05
Peaxi162Scf00030g00012.1	CHFR_MOUSEE3 ubiquitin- ligase CHFR OS=Mus musculus GN=Chfr PE=1 SV=1	327.619	301.194	187.825	143.961	147.834	5.95916e-05
Peaxi162Scf00286g00547.1	water chloroplastic OS=Arabidopsis thaliana GN=GWD3 PE=1 SV=1	7128.51	5559.37	15370	16128.6	12590.2	5.95916e-05
Peaxi162Scf00684g00230.1	HSR4_ARATH HYPER-SENSITIVITY-RELATED 4 OS=Arabidopsis thaliana GN=HSR4 PE=2 SV=1	1375.63	1839.43	96.8782	6.90225	103.095	5.98015e-05
Peaxi162Scf00045g02134.1	AB2C_ARATHABC transporter C family member 2 OS=Arabidopsis thaliana GN=ABCC2 PE=1 SV=2	11814.8	12785.1	3781.21	5264.44	6024.23	6.01607e-05
Peaxi162Scf00286g00443.1	KU70_ARATHATP-dependent DNA helicase 2 subunit KU70 OS=Arabidopsis thaliana GN=KU70 PE=1 SV=1	769.719	869.355	467.586	379.624	418.214	6.04246e-05
Peaxi162Scf00026g03012.1	RS92_ARATH40S ribosomal S9-2 OS=Arabidopsis thaliana GN=RPS9C PE=1 SV=1	1460.32	1208.69	762.174	804.605	864.633	6.20875e-05
Peaxi162Scf00391g00048.1	TCP23_ARATHTranscription factor TCP23 OS=Arabidopsis thaliana GN=TCP23 PE=1 SV=1	470.022	422.454	197.711	208.053	272.325	6.22973e-05
Peaxi162Scf00445g00512.1	FEI2_ARATHLRR receptor-like serine threonine- kinase FEI 2 OS=Arabidopsis thaliana GN=FEI2 PE=1 SV=1	786.472	731.471	1281.16	1302.55	1418.04	6.22973e-05
Peaxi162Scf00057g00420.1	NA	1149.46	1555.84	549.635	397.372	514.501	6.23734e-05
Peaxi162Scf00040g00423.1	C80B2_ESCCA(S)-N-methylcoclaurine 3 -hydroxylase isozyme 2 OS=Eschscholzia californica GN=CYP80B2 PE=2 SV=1	75.3896	103.658	419.146	389.484	831.565	6.25547e-05
Peaxi162Scf00610g00015.1	NA	24.1991	14.6685	61.2903	72.9666	65.1636	6.26269e-05
Peaxi162Scf00362g00249.1	LYM2_ARATH domain-containing GPI-anchored 2 OS=Arabidopsis thaliana GN=LYM2 PE=1 SV=1	2951.36	2913.17	536.784	349.056	171.176	6.35596e-05
Peaxi162Scf00271g00614.1	NA	420.693	540.78	1457.13	1223.67	1133.07	6.35918e-05
Peaxi162Scf00280g00088.1	NA	37.2294	62.5857	6.91987	3.94414	5.83554	6.54752e-05
Peaxi162Scf01333g90016.1	ACCO4_PETHY1-aminocyclopropane-1-carboxylate oxidase 4 OS=Petunia hybrida GN=ACO4 PE=3 SV=1	20970.4	25475.3	1288.08	70.9945	2031.74	6.81047e-05
Peaxi162Scf00203g01318.1	RBP45_NICPLPolyadenylate-binding RBP45 OS=Nicotiana plumbaginifolia GN=RBP45 PE=1 SV=1	1049.87	1037.55	1897.03	1719.65	1972.41	6.83555e-05
Peaxi162Scf00141g00813.1	NA	1505	1599.85	890.686	926.873	901.592	6.90736e-05
Peaxi162Scf00011g00627.1	T11L2_BOVINT-complex 11 2 OS=Bos taurus GN=TCP11L2 PE=2 SV=1	1344.91	1296.7	637.617	472.311	496.994	6.94748e-05
Peaxi162Scf00132g01511.1	GLC8_YEAST GLC8 OS=Saccharomyces cerevisiae (strain ATCC 204508 S288c) GN=GLC8 PE=1 SV=1	553.788	593.586	99.8438	76.9107	99.2043	6.9637e-05
Peaxi162Scf00791g00313.1	IPO5_HUMANImportin-5 OS=Homo sapiens GN=IPO5 PE=1 SV=4	576.126	614.122	328.2	244.537	257.737	7.03581e-05
Peaxi162Scf00558g00033.1	RL6_MESCR60S ribosomal L6 OS=Mesembryanthemum crystallinum GN=RPL6 PE=2 SV=1	2409.68	2212.99	1080.49	1100.42	1053.32	7.0548e-05
Peaxi162Scf00153g00189.1	SSDH_ARATHSuccinate-semialdehyde mitochondrial OS=Arabidopsis thaliana GN=ALDH5F1 PE=1 SV=2	1738.61	1772.94	1104.21	1218.74	1089.3	7.10226e-05
Peaxi162Scf00047g00637.1	R13A4_ARATH60S ribosomal L13a-4 OS=Arabidopsis thaliana GN=RPL13AD PE=2 SV=1	1606.45	1553.89	804.682	722.764	794.607	7.18116e-05
Peaxi162Scf00015g00243.1	ALIS1_ARATHALA-interacting subunit 1 OS=Arabidopsis thaliana GN=ALIS1 PE=1 SV=1	1423.1	1880.51	404.318	484.143	691.512	7.22235e-05
Peaxi162Scf00015g00109.1	RS71_ARATH40S ribosomal S7-1 OS=Arabidopsis thaliana GN=RPS7A PE=2 SV=1	2532.53	2274.6	1448.23	1382.42	1432.63	7.23491e-05
Peaxi162Scf00054g00098.1	PUB9_ARATHU-box domain-containing 9 OS=Arabidopsis thaliana GN=PUB9 PE=1 SV=1	1165.28	1155.88	2255.88	3644.39	2505.39	7.23794e-05
Peaxi162Scf00493g00114.1	PXC3_ARATHLeucine-rich repeat receptor-like tyrosine- kinase PXC3 OS=Arabidopsis thaliana GN=PXC3 PE=2 SV=1	52.1212	65.5194	158.168	149.877	158.532	7.25002e-05
Peaxi162Scf00089g01846.1	RL44_GOSHI60S ribosomal L44 OS=Gossypium hirsutum GN=RPL44 PE=3 SV=3	1304.89	1315.28	639.594	732.624	771.264	7.27789e-05
Peaxi162Scf00198g00514.1	NA	24.1991	38.1382	0	0	2.91777	7.54641e-05
Peaxi162Scf00078g01013.1	RL7A2_ORYSJ60S ribosomal L7a-2 OS=Oryza sativa japonica GN=RPL7A-2 PE=2 SV=1	3681.99	3411.9	1645.94	1890.23	1695.23	7.62993e-05
Peaxi162Scf00818g00326.1	RL7A2_ORYSJ60S ribosomal L7a-2 OS=Oryza sativa japonica GN=RPL7A-2 PE=2 SV=1	2381.75	2374.35	1291.05	1147.74	1240.05	7.62993e-05
Peaxi162Scf01400g00002.1	HSL2_ARATHLRR receptor-like serine threonine- kinase HSL2 OS=Arabidopsis thaliana GN=HSL2 PE=2 SV=1	1966.65	2733.24	761.186	695.155	889.921	7.62993e-05
Peaxi162Scf00067g02524.1	LPA1_ARATH LOW PSII ACCUMULATION chloroplastic OS=Arabidopsis thaliana GN=LPA1 PE=1 SV=1	1094.55	1122.63	1879.24	2116.03	1947.13	7.64376e-05
Peaxi162Scf00371g00720.1	ENT3_ARATHEquilibrative nucleotide transporter 3 OS=Arabidopsis thaliana GN=ENT3 PE=1 SV=1	0	0.977902	31.6337	10.8464	18.4792	7.79194e-05
Peaxi162Scf00047g02228.1	RTNLH_ARATHReticulon B8 OS=Arabidopsis thaliana GN=RTNLB8 PE=2 SV=1	1065.69	1016.04	1802.13	1676.26	2016.18	7.83232e-05
Peaxi162Scf00362g00638.1	RAC7_ORYSJRac-like GTP-binding 7 OS=Oryza sativa japonica GN=RAC7 PE=2 SV=1	226.169	225.895	345.994	455.548	462.953	7.86935e-05
Peaxi162Scf00066g00224.1	TCHQD_ARATHGlutathione S-transferase TCHQD OS=Arabidopsis thaliana GN=TCHQD PE=2 SV=1	844.178	1605.71	465.608	240.593	325.818	7.90186e-05
Peaxi162Scf00088g00520.1	OS9_ARATH OS-9 homolog OS=Arabidopsis thaliana GN=OS9 PE=1 SV=1	1115.02	861.532	594.12	514.71	529.089	7.90329e-05
Peaxi162Scf00443g00612.1	RL18A_CASSA60S ribosomal L18a OS=Castanea sativa GN=RPL18A PE=2 SV=1	1288.14	1269.32	630.697	580.775	574.801	7.90329e-05
Peaxi162Scf00139g01321.1	NA	160.087	179.934	486.368	425.967	525.199	7.92678e-05
Peaxi162Scf00100g00023.1	PHSC_ARATHProbable polyamine transporter At3g13620 OS=Arabidopsis thaliana GN=At3g13620 PE=2 SV=1	740.866	703.111	168.054	117.338	185.765	7.96087e-05
Peaxi162Scf00588g00051.1	ASAT3_SOLLCAcylsugar acyltransferase 3 OS=Solanum lycopersicum GN=ASAT3 PE=2 SV=1	1259.29	549.581	3248.38	4797.06	2667.82	8.16816e-05
Peaxi162Scf00027g00021.1	HSR4_ARATH HYPER-SENSITIVITY-RELATED 4 OS=Arabidopsis thaliana GN=HSR4 PE=2 SV=1	749.242	1101.12	52.3933	180.444	132.272	8.18578e-05
Peaxi162Scf00032g00106.1	E13G_TOBACGlucan endo-1,3-beta- acidic isoform GI9 OS=Nicotiana tabacum GN=PR2 PE=1 SV=1	3523.77	2162.14	0	2.95811	0.972591	8.20994e-05
Peaxi162Scf00037g00517.1	NA	238.268	195.58	434.963	521.613	519.363	8.22592e-05
Peaxi162Scf00135g00416.1	GUX6_ARATHInositol phosphorylceramide glucuronosyltransferase 1 OS=Arabidopsis thaliana GN=IPUT1 PE=1 SV=1	889.784	1034.62	518.99	425.967	535.898	8.24763e-05
Peaxi162Scf00015g00039.1	NA	765.996	585.763	1129.92	1224.66	1340.23	8.26205e-05
Peaxi162Scf00474g00019.1	OCT7_ARATHOrganic cation carnitine transporter 7 OS=Arabidopsis thaliana GN=OCT7 PE=2 SV=1	25.1299	25.4254	0.988553	0.986035	0.972591	8.31657e-05
Peaxi162Scf01372g00041.1	NA	165.671	121.26	28.668	45.3576	25.2874	8.45495e-05
Peaxi162Scf00188g00718.1	C7A22_PANGICytochrome P450 CYP749A22 OS=Panax ginseng PE=2 SV=1	99.5888	48.8951	209.573	337.224	239.257	8.4919e-05
Peaxi162Scf00732g00443.1	NA	12.0996	16.6243	59.3132	46.3437	70.9991	8.50288e-05
Peaxi162Scf00857g00009.1	R13L1_ARATH disease resistance RPP13 1 OS=Arabidopsis thaliana GN=RPPL1 PE=3 SV=1	433.723	580.874	138.397	95.6454	113.793	8.57509e-05
Peaxi162Scf00014g01814.1	NA	2365	2135.74	1310.82	1274.94	1263.4	8.71309e-05
Peaxi162Scf00078g00023.1	C71A9_SOYBNCytochrome P450 71A9 OS=Glycine max GN=CYP71A9 PE=2 SV=1	1578.53	960.3	358.845	485.129	563.13	8.87127e-05
Peaxi162Scf01242g00022.1	RL5_CUCSA60S ribosomal L5 OS=Cucumis sativus GN=RPL5 PE=2 SV=1	2255.17	2102.49	960.873	1160.56	1079.58	8.90945e-05
Peaxi162Scf00943g00418.1	GLYM_SOLTUSerine mitochondrial OS=Solanum tuberosum PE=2 SV=1	27322.7	33927.3	78571.2	71442.2	63534.5	8.975e-05
Peaxi162Scf00009g00812.1	NA	631.97	893.802	124.558	153.821	58.3554	8.99889e-05
Peaxi162Scf00071g00943.1	RS30_ARATH40S ribosomal S30 OS=Arabidopsis thaliana GN=RPS30A PE=3 SV=3	874.892	923.139	434.963	544.291	534.925	9.10473e-05
Peaxi162Scf00274g00849.1	RCC1 and FYVE domains-containing 1 OS=Arabidopsis thaliana GN=PRAF1 PE=1 SV=1	346.234	265.989	96.8782	93.6733	119.629	9.10473e-05
Peaxi162Scf00263g01017.1	NA	35.368	21.5138	0.988553	1.97207	0	9.13763e-05
Peaxi162Scf00079g00194.1	EMS1_ARATHLeucine-rich repeat receptor kinase EMS1 OS=Arabidopsis thaliana GN=EMS1 PE=1 SV=1	403.009	488.951	173.985	72.9666	128.382	9.13999e-05
Peaxi162Scf00015g01036.1	MYB62_ARATHTranscription factor MYB62 OS=Arabidopsis thaliana GN=MYB62 PE=2 SV=1	822.771	720.714	56.3475	156.78	89.4784	9.30716e-05
Peaxi162Scf00238g00097.1	RS13_SOYBN40S ribosomal S13 OS=Glycine max GN=RPS13 PE=2 SV=1	819.978	794.056	464.62	509.78	478.515	9.30716e-05
Peaxi162Scf01604g00011.1	IQD1_ARATH IQ-DOMAIN 1 OS=Arabidopsis thaliana GN=IQD1 PE=1 SV=1	803.225	813.614	1549.06	1899.1	1713.7	9.30716e-05
Peaxi162Scf00204g00312.1	MARH1_MOUSEE3 ubiquitin- ligase MARCH1 OS=Mus musculus GN=March1 PE=1 SV=2	539.827	504.597	213.527	274.118	261.627	9.31662e-05
Peaxi162Scf00007g00285.1	PP118_ARATHPentatricopeptide repeat-containing At1g73710 OS=Arabidopsis thaliana GN=At1g73710 PE=2 SV=1	324.827	342.266	501.196	505.836	526.172	9.55642e-05
Peaxi162Scf00993g00008.1	Y5838_ARATHProbably inactive leucine-rich repeat receptor kinase At5g48380 OS=Arabidopsis thaliana GN=At5g48380 PE=1 SV=1	255.022	232.741	16.8054	7.88828	16.534	9.62947e-05
Peaxi162Scf01211g00016.1	NCED1_PHAVU9-cis-epoxycarotenoid dioxygenase chloroplastic OS=Phaseolus vulgaris GN=NCED1 PE=2 SV=1	243.853	337.376	4.94276	3.94414	10.6985	9.67305e-05
Peaxi162Scf00856g00015.1	UGTK5_MANESLinamarin synthase 2 OS=Manihot esculenta GN=UGT85K5 PE=1 SV=1	812.533	934.874	335.119	241.579	390.009	9.73842e-05
Peaxi162Scf00304g00719.1	WRK70_ARATHProbable WRKY transcription factor 70 OS=Arabidopsis thaliana GN=WRKY70 PE=2 SV=1	570.541	510.465	0.988553	3.94414	3.89036	9.77752e-05
Peaxi162Scf00408g00088.1	NA	70.7359	133.973	400.364	370.749	368.612	9.79032e-05
Peaxi162Scf00185g01121.1	PMK_ARATHPhosphomevalonate peroxisomal OS=Arabidopsis thaliana GN=PMK PE=1 SV=1	338.788	533.934	112.695	149.877	117.683	9.79733e-05
Peaxi162Scf00094g00037.1	AKRC9_ARATHNADPH-dependent aldo-keto chloroplastic OS=Arabidopsis thaliana GN=AKR4C9 PE=1 SV=1	74.4589	110.503	8.89698	14.7905	10.6985	9.82148e-05
Peaxi162Scf00004g01815.1	R1A6_SOLDE late blight resistance homolog R1A-6 OS=Solanum demissum GN=R1A-6 PE=3 SV=2	833.939	1165.66	505.151	349.056	420.159	9.84853e-05
Peaxi162Scf00629g00316.1	NA	109.827	44.9835	7.90842	16.7626	6.80814	9.86582e-05
Peaxi162Scf00824g00019.1	FBK22_ARATHF-box kelch-repeat At1g55270 OS=Arabidopsis thaliana GN=At1g55270 PE=2 SV=1	560.303	464.503	231.321	163.682	229.531	9.87737e-05
Peaxi162Scf01127g00031.1	GBLP_NICPLGuanine nucleotide-binding subunit beta OS=Nicotiana plumbaginifolia PE=2 SV=1	5166.52	4113.06	2292.45	2547.91	2938.2	9.88379e-05
Peaxi162Scf00535g00416.1	Y3078_ARATHBTB POZ domain-containing At3g50780 OS=Arabidopsis thaliana GN=At3g50780 PE=2 SV=1	482.121	393.117	815.556	739.526	688.594	9.89345e-05
Peaxi162Scf00035g00202.1	GSTX4_TOBACProbable glutathione S-transferase OS=Nicotiana tabacum PE=2 SV=1	3199.87	4501.28	1676.59	1852.76	2159.15	9.93496e-05
Peaxi162Scf00129g90011.1	CDF2_ARATHCyclic dof factor 2 OS=Arabidopsis thaliana GN=CDF2 PE=1 SV=2	44.6753	50.8509	8.89698	6.90225	9.72591	0.00010107
Peaxi162Scf00270g00071.1	RL12_PRUAR60S ribosomal L12 OS=Prunus armeniaca GN=RPL12 PE=2 SV=1	1628.79	1740.67	907.492	994.91	874.359	0.000101623
Peaxi162Scf00032g02617.1	SIP_ARATHSignal peptide peptidase OS=Arabidopsis thaliana GN=SPP PE=2 SV=1	483.052	358.89	227.367	196.221	218.833	0.000101852
Peaxi162Scf00060g00061.1	RL35_EUPES60S ribosomal L35 OS=Euphorbia esula GN=RPL35 PE=2 SV=1	1482.66	1436.54	698.907	763.191	703.183	0.000102364
Peaxi162Scf01329g00017.1	NA	48.3983	23.4696	0.988553	1.97207	0.972591	0.000102688
Peaxi162Scf00680g00121.1	NA	601.255	392.139	201.665	194.249	161.45	0.000103222
Peaxi162Scf00915g00123.1	IQD31_ARATH IQ-DOMAIN 31 OS=Arabidopsis thaliana GN=IQD31 PE=1 SV=1	333.203	526.111	891.675	953.496	943.413	0.000103241
Peaxi162Scf00314g00540.1	AGD3_ARATHADP-ribosylation factor GTPase-activating AGD3 OS=Arabidopsis thaliana GN=AGD3 PE=1 SV=1	155.433	193.625	541.727	438.786	367.639	0.000103879
Peaxi162Scf00171g00732.1	NA	394.632	369.647	620.811	638.951	599.116	0.000103978
Peaxi162Scf00515g00133.1	GWD1_SOLTUAlpha-glucan water chloroplastic OS=Solanum tuberosum GN=R1 PE=1 SV=2	25097.3	22891.7	38271.8	38168.4	40964.6	0.000103978
Peaxi162Scf00911g00008.1	CAR2_ARATH C2-DOMAIN ABA-RELATED 2 OS=Arabidopsis thaliana GN=CAR2 PE=3 SV=1	40.0216	44.9835	107.752	145.933	115.738	0.000105074
Peaxi162Scf02201g00003.1	HMGB2_ARATHHigh mobility group B 2 OS=Arabidopsis thaliana GN=HMGB2 PE=1 SV=1	13.961	15.6464	0	0	0	0.000105201
Peaxi162Scf00618g00025.1	NA	272.706	336.398	16.8054	5.91621	53.4925	0.000105574
Peaxi162Scf00170g00819.1	PAP3_BRACMPlastid lipid-associated chloroplastic OS=Brassica campestris GN=PAP3 PE=2 SV=1	2154.65	1903	3678.41	4245.87	3698.76	0.000105806
Peaxi162Scf00003g03827.1	P24D3_ARATHTransmembrane emp24 domain-containing p24delta3 OS=Arabidopsis thaliana GN=At1g09580 PE=1 SV=1	329.481	341.288	206.608	183.403	165.34	0.000105983
Peaxi162Scf00546g00322.1	HF101_ARATHFe-S cluster assembly factor chloroplastic OS=Arabidopsis thaliana GN=HCF101 PE=1 SV=1	688.745	680.62	1167.48	1757.11	1704.95	0.000107321
Peaxi162Scf00300g00848.1	SBT33_ARATHSubtilisin-like protease OS=Arabidopsis thaliana GN= PE=2 SV=1	363.918	265.989	92.924	71.9806	95.3139	0.000108881
Peaxi162Scf00220g01015.1	LRR1_CAPANLeucine-rich repeat 1 OS=Capsicum annuum GN=LRR1 PE=1 SV=2	126.58	117.348	16.8054	8.87432	10.6985	0.000111028
Peaxi162Scf00129g01335.1	CRK42_ARATHCysteine-rich receptor kinase 42 OS=Arabidopsis thaliana GN=CRK42 PE=2 SV=1	392.771	544.691	132.466	69.0225	95.3139	0.00011165
Peaxi162Scf00083g00082.1	NA	256.883	339.332	641.571	1157.61	858.798	0.000112397
Peaxi162Scf00651g00025.1	NA	53.052	77.2542	13.8397	4.93018	11.6711	0.00011276
Peaxi162Scf00057g00136.1	ELO3L_ARATHElongation of fatty acids 3-like OS=Arabidopsis thaliana GN=HOS3 PE=2 SV=1	182.424	268.923	5.93132	0	23.3422	0.000113257
Peaxi162Scf01205g00034.1	PGLR_PRUPEPolygalacturonase OS=Prunus persica PE=2 SV=1	1810.28	1812.05	739.438	779.954	862.688	0.000115547
Peaxi162Scf00035g02217.1	NA	53.9827	53.7846	141.363	147.905	117.683	0.000115675
Peaxi162Scf00008g00373.1	FB253_ARATHF-box At5g07610 OS=Arabidopsis thaliana GN=At5g07610 PE=2 SV=1	1887.53	2092.71	747.346	258.341	459.063	0.000115807
Peaxi162Scf00089g00131.1	E139_ARATHGlucan endo-1,3-beta-glucosidase 9 OS=Arabidopsis thaliana GN=At5g58480 PE=1 SV=1	178.701	166.243	496.254	562.04	354.023	0.000115999
Peaxi162Scf00423g00727.1	CMS1_DANRE CMSS1 OS=Danio rerio GN=cmss1 PE=2 SV=1	400.216	383.338	163.111	132.129	152.697	0.000115999
Peaxi162Scf00443g00058.1	PSA5_SOYBNProteasome subunit alpha type-5 OS=Glycine max GN=PAE1 PE=2 SV=1	541.688	463.525	296.566	315.531	259.682	0.000115999
Peaxi162Scf00254g00311.1	LETM1_CHICKMitochondrial proton calcium exchanger OS=Gallus gallus GN=LETM1 PE=2 SV=1	2338.94	2246.24	1276.22	1260.15	1356.76	0.000116508
Peaxi162Scf00221g00002.1	NPR1_ORYSJBTB POZ domain and ankyrin repeat-containing NPR1 OS=Oryza sativa japonica GN=NPR1 PE=1 SV=1	407.662	578.918	222.424	172.556	157.56	0.000116522
Peaxi162Scf00171g00822.1	CALM2_PETHYCalmodulin-2 OS=Petunia hybrida GN=CAM72 PE=2 SV=2	3033.27	2897.52	1371.12	1584.56	1300.35	0.000116612
Peaxi162Scf00071g00529.1	RS101_ARATH40S ribosomal S10-1 OS=Arabidopsis thaliana GN=RPS10A PE=2 SV=1	1441.71	1389.6	777.991	774.038	884.085	0.000117281
Peaxi162Scf00942g00131.1	Y5576_ARATHProbable receptor-like serine threonine- kinase At5g57670 OS=Arabidopsis thaliana GN=At5g57670 PE=2 SV=1	955.866	1129.48	2205.46	2531.15	2195.14	0.000118311
Peaxi162Scf00188g00119.1	ASAT3_SOLLCAcylsugar acyltransferase 3 OS=Solanum lycopersicum GN=ASAT3 PE=2 SV=1	599.394	389.205	1719.09	2413.81	1102.92	0.000119248
Peaxi162Scf00938g00428.1	R13A4_ARATH60S ribosomal L13a-4 OS=Arabidopsis thaliana GN=RPL13AD PE=2 SV=1	1585.97	1497.17	906.503	906.166	897.701	0.000119383
Peaxi162Scf00950g00007.1	PERX_SOLTUSuberization-associated anionic peroxidase OS=Solanum tuberosum PE=2 SV=2	24.1991	33.2487	0.988553	1.97207	1.94518	0.00011985
Peaxi162Scf00073g00235.1	CB60D_ARATHCalmodulin-binding 60 D OS=Arabidopsis thaliana GN=CBP60D PE=2 SV=1	752.035	1070.8	62.2788	53.2459	35.0133	0.000120983
Peaxi162Scf00404g00021.1	ZDS_SOLLCZeta-carotene chloroplastic chromoplastic OS=Solanum lycopersicum GN=ZDS PE=2 SV=1	1767.47	1559.75	2552.44	2849.64	2520.96	0.000121177
Peaxi162Scf01347g00135.1	RBL14_ARATHRhomboid mitochondrial OS=Arabidopsis thaliana GN=RBL14 PE=2 SV=1	248.507	264.034	111.706	70.9945	77.8073	0.000121177
Peaxi162Scf00446g00018.1	BI1_ARATHBax inhibitor 1 OS=Arabidopsis thaliana GN=BI-1 PE=1 SV=1	1060.11	1111.87	608.949	528.515	489.213	0.000122433
Peaxi162Scf00156g01212.1	VATG2_TOBACV-type proton ATPase subunit G 2 OS=Nicotiana tabacum GN=VATG2 PE=3 SV=1	676.645	849.797	373.673	399.344	456.145	0.000123739
Peaxi162Scf00584g00015.1	AKRCA_ARATHAldo-keto reductase family 4 member C10 OS=Arabidopsis thaliana GN=AKR4C10 PE=1 SV=1	2207.71	2653.05	383.559	526.543	832.538	0.000124165
Peaxi162Scf00402g00936.1	HEXO2_ARATHBeta-hexosaminidase 2 OS=Arabidopsis thaliana GN=HEXO2 PE=1 SV=1	1063.83	851.753	84.027	80.8549	89.4784	0.000124194
Peaxi162Scf00314g90019.1	PHSL2_SOLTUAlpha-1,4 glucan phosphorylase L-2 chloroplastic amyloplastic OS=Solanum tuberosum GN=STP-1 PE=1 SV=1	6064.68	5783.31	10002.2	16880.9	16433.9	0.000124567
Peaxi162Scf00655g00114.1	ADO3_ARATHAdagio 3 OS=Arabidopsis thaliana GN=ADO3 PE=1 SV=1	1663.23	1549	2863.84	2496.64	3105.48	0.000124667
Peaxi162Scf00352g00097.1	INT4_ARATHInositol transporter 4 OS=Arabidopsis thaliana GN=INT4 PE=1 SV=1	808.81	1319.19	129.5	25.6369	63.2184	0.000125169
Peaxi162Scf00799g00025.1	ENO_YARLIEnolase OS=Yarrowia lipolytica (strain CLIB 122 E 150) GN=ENO PE=3 SV=1	13.961	13.6906	0	0	0	0.000126548
Peaxi162Scf00618g00620.1	GLUBP_ARATHGlutamyl-tRNA reductase-binding chloroplastic OS=Arabidopsis thaliana GN=GLUTRBP PE=1 SV=1	3005.35	2937.62	4693.65	6914.08	5734.4	0.000127436
Peaxi162Scf00444g00021.1	Y1154_ARATHProbable serine threonine- kinase At1g01540 OS=Arabidopsis thaliana GN=At1g01540 PE=1 SV=2	700.844	713.868	182.882	238.621	225.641	0.000128009
Peaxi162Scf00089g01729.1	HEBP2_HUMANHeme-binding 2 OS=Homo sapiens GN=HEBP2 PE=1 SV=1	515.628	500.686	227.367	96.6314	116.711	0.000129601
Peaxi162Scf00481g00018.1	GLYM_SOLTUSerine mitochondrial OS=Solanum tuberosum PE=2 SV=1	324.827	475.26	1233.71	1073.79	1159.33	0.000130056
Peaxi162Scf00117g00122.1	NA	0	7.82321	1868.36	875.599	546.596	0.000130998
Peaxi162Scf00891g00125.1	BCB1_ARATHBlue copper OS=Arabidopsis thaliana GN=BCB PE=1 SV=2	7053.12	10904.6	1964.25	462.451	1027.06	0.000131585
Peaxi162Scf00192g00524.1	chloroplastic OS=Solanum tuberosum GN=PGMP PE=2 SV=1	4120.37	3590.86	6517.53	9376.21	7205.93	0.000132091
Peaxi162Scf00286g00028.1	MSP1_ORYSJLeucine-rich repeat receptor kinase MSP1 OS=Oryza sativa japonica GN=MSP1 PE=1 SV=1	112.619	101.702	15.8168	17.7486	17.5066	0.000133105
Peaxi162Scf00515g00043.1	FB341_ARATHF-box At5g49610 OS=Arabidopsis thaliana GN=At5g49610 PE=1 SV=1	479.329	538.824	223.413	177.486	162.423	0.000133481
Peaxi162Scf01079g00214.1	D2HDH_ARATHD-2-hydroxyglutarate mitochondrial OS=Arabidopsis thaliana GN=D2HGDH PE=1 SV=3	1203.44	1232.16	729.552	479.213	591.335	0.000133487
Peaxi162Scf00129g00042.1	NA	565.887	506.553	305.463	340.182	363.749	0.000133695
Peaxi162Scf00441g00015.1	CMT1_ORYSJDNA (cytosine-5)-methyltransferase CMT1 OS=Oryza sativa japonica GN=CMT1 PE=3 SV=1	498.875	374.536	121.592	203.123	148.806	0.000133695
Peaxi162Scf01274g00011.1	GRXS6_ORYSJMonothiol glutaredoxin-S6 OS=Oryza sativa japonica GN=GRXS6 PE=2 SV=1	218.723	228.829	99.8438	98.6035	66.1362	0.000134035
Peaxi162Scf00001g00333.1	PGLR_VITVIProbable polygalacturonase OS=Vitis vinifera GN=GSVIVT00026920001 PE=1 SV=1	495.152	457.658	1086.42	1276.92	1410.26	0.000134289
Peaxi162Scf00485g00211.1	SCAM3_ARATHSecretory carrier-associated membrane 3 OS=Arabidopsis thaliana GN=SCAMP3 PE=1 SV=1	539.827	582.83	800.728	873.627	782.936	0.000134681
Peaxi162Scf01509g00012.1	WAXS1_SIMCHLong-chain-alcohol O-fatty-acyltransferase OS=Simmondsia chinensis PE=1 SV=1	388.117	336.398	36.5765	86.7711	96.2865	0.000136377
Peaxi162Scf00177g00814.1	KAD5_ARATHAdenylate kinase chloroplastic OS=Arabidopsis thaliana GN=At5g35170 PE=1 SV=1	1314.2	1414.05	2401.19	2589.33	2546.24	0.000140204
Peaxi162Scf00058g03014.1	DNJ19_ARATH ERDJ3B OS=Arabidopsis thaliana GN=ERDJ3B PE=1 SV=1	2966.26	2098.58	521.956	610.356	443.501	0.000140304
Peaxi162Scf00928g00025.1	RBX1A_ARATHRING-box 1a OS=Arabidopsis thaliana GN=RBX1A PE=1 SV=1	465.368	395.072	239.23	267.216	241.203	0.000142308
Peaxi162Scf01365g00028.1	RL8_SOLLC60S ribosomal L8 OS=Solanum lycopersicum GN=RPL8 PE=2 SV=1	2113.7	1852.15	880.801	1005.76	1256.59	0.000144153
Peaxi162Scf00121g01412.1	NA	554.719	583.807	932.205	863.767	835.455	0.0001463
Peaxi162Scf00045g01732.1	U74G1_STEREUDP-glycosyltransferase 74G1 OS=Stevia rebaudiana GN=UGT74G1 PE=1 SV=1	400.216	870.333	118.626	106.492	186.737	0.000146943
Peaxi162Scf00282g00516.1	WIN2_SOLTUWound-induced WIN2 OS=Solanum tuberosum GN=WIN2 PE=2 SV=1	1079.65	5068.47	126.535	1.97207	129.355	0.000147066
Peaxi162Scf00771g00032.1	LRKS4_ARATHL-type lectin-domain containing receptor kinase OS=Arabidopsis thaliana GN=LECRKS4 PE=2 SV=1	95.8658	110.503	197.711	216.928	215.915	0.000147916
Peaxi162Scf00740g00124.1	SSY1_SOLTUSoluble starch synthase chloroplastic amyloplastic OS=Solanum tuberosum PE=2 SV=1	3923.98	3294.55	6243.7	7675.3	7176.75	0.000148542
Peaxi162Scf00271g00733.1	PUB35_ARATHU-box domain-containing 35 OS=Arabidopsis thaliana GN=PUB35 PE=1 SV=2	2876.91	2671.63	440.895	684.308	509.638	0.000149137
Peaxi162Scf00057g00224.1	NA	41.8831	54.7625	0.988553	0.986035	4.86295	0.000150072
Peaxi162Scf00002g01621.1	NA	1335.61	1824.76	449.792	535.417	808.223	0.000150508
Peaxi162Scf00080g00036.1	SNL6_ORYSJCinnamoyl- reductase-like SNL6 OS=Oryza sativa japonica GN=SNL6 PE=3 SV=1	48.3983	44.0056	2.96566	9.86035	4.86295	0.000150832
Peaxi162Scf00957g00016.1	R35A3_ARATH60S ribosomal L35a-3 OS=Arabidopsis thaliana GN=RPL35AC PE=3 SV=1	1528.27	1596.91	825.442	803.619	824.757	0.000150832
Peaxi162Scf00178g00048.1	CSC1_ARATHCalcium permeable stress-gated cation channel 1 OS=Arabidopsis thaliana GN=CSC1 PE=2 SV=1	1127.12	1120.68	1886.16	2396.07	1769.14	0.000150967
Peaxi162Scf00178g00039.1	NA	2258.9	2055.55	3546.93	3593.11	3125.91	0.000151813
Peaxi162Scf00324g00815.1	Y4230_ARATHG-type lectin S-receptor-like serine threonine- kinase At4g03230 OS=Arabidopsis thaliana GN=At4g03230 PE=3 SV=3	116.342	68.4531	5.93132	0	6.80814	0.000151813
Peaxi162Scf00016g00836.1	ALL9_OLEEUGlucan endo-1,3-beta-D-glucosidase OS=Olea europaea GN=OLE9 PE=1 SV=1	1979.68	2697.05	282.726	276.09	457.118	0.000154261
Peaxi162Scf00264g00713.1	NA	976.342	990.615	649.479	530.487	473.652	0.000154767
Peaxi162Scf00539g00717.1	METL5_MOUSEMethyltransferase 5 OS=Mus musculus GN=Mettl5 PE=2 SV=2	535.173	547.625	372.684	363.847	317.065	0.000158007
Peaxi162Scf00347g00017.1	NA	28.8528	58.6741	7.90842	2.95811	6.80814	0.000158291
Peaxi162Scf00064g01429.1	PILS1_ARATH PIN-LIKES 1 OS=Arabidopsis thaliana GN=PILS1 PE=2 SV=1	605.909	459.614	90.9469	117.338	69.0539	0.000158297
Peaxi162Scf01052g00023.1	NA	2680.52	3679.84	1153.64	1324.25	816.976	0.000158297
Peaxi162Scf00488g00927.1	NA	13.0303	41.0719	128.512	225.802	253.846	0.00015848
Peaxi162Scf00069g00163.1	PSKR2_ARATHPhytosulfokine receptor 2 OS=Arabidopsis thaliana GN=PSKR2 PE=2 SV=1	277.359	267.945	66.233	126.213	110.875	0.000160499
Peaxi162Scf00034g01413.1	NA	17476.4	15136	32983.1	32293.6	29838.1	0.000161599
Peaxi162Scf00149g00811.1	IMPL1_ARATHPhosphatase chloroplastic OS=Arabidopsis thaliana GN=IMPL1 PE=1 SV=2	1830.76	2159.21	4197.4	4584.08	4177.28	0.000161599
Peaxi162Scf00490g00023.1	ACR4L_ARATHSerine threonine- kinase ACR4 OS=Arabidopsis thaliana GN=ACR4 PE=1 SV=1	67.9437	84.0996	11.8626	13.8045	6.80814	0.000161599
Peaxi162Scf00647g00321.1	ALA1_ARATHPhospholipid-transporting ATPase 1 OS=Arabidopsis thaliana GN=ALA1 PE=2 SV=1	3090.97	3921.39	773.048	909.124	1690.36	0.000162099
Peaxi162Scf00032g00213.1	NA	16.7532	49.873	0	1.97207	0	0.0001634
Peaxi162Scf00235g00011.1	ACOT9_HUMANAcyl-coenzyme A thioesterase mitochondrial OS=Homo sapiens GN=ACOT9 PE=1 SV=2	299.697	370.625	545.681	612.328	619.54	0.000165451
Peaxi162Scf00394g00020.1	UTP6_MOUSEU3 small nucleolar RNA-associated 6 homolog OS=Mus musculus GN=Utp6 PE=2 SV=1	630.108	619.012	304.474	332.294	260.654	0.000166484
Peaxi162Scf01327g00015.1	SPNS2_DANRE spinster homolog 2 OS=Danio rerio GN=spns2 PE=1 SV=2	82.8355	102.68	184.859	216.928	186.737	0.000169461
Peaxi162Scf00799g00005.1	ALFP2_ARATHFructose-bisphosphate aldolase chloroplastic OS=Arabidopsis thaliana GN=FBA2 PE=1 SV=2	5775.22	6229.23	11555.2	17985.3	17040.8	0.000169531
Peaxi162Scf00358g00810.1	RS3A_TOBAC40S ribosomal S3a OS=Nicotiana tabacum GN=cyc07 PE=2 SV=1	2189.09	2056.53	1151.66	1189.16	1173.92	0.000169937
Peaxi162Scf00089g01438.1	HDA6_ARATHHistone deacetylase 6 OS=Arabidopsis thaliana GN=HDA6 PE=1 SV=1	76.3204	105.613	15.8168	13.8045	29.1777	0.000171261
Peaxi162Scf00498g00723.1	RS212_ARATH40S ribosomal S21-2 OS=Arabidopsis thaliana GN=RPS21C PE=1 SV=2	1171.8	1145.12	516.025	614.3	609.814	0.000171637
Peaxi162Scf00553g00533.1	HSP70_SOYBNHeat shock 70 kDa OS=Glycine max GN=HSP70 PE=3 SV=1	20.4762	28.3592	0.988553	0	0.972591	0.00017313
Peaxi162Scf01242g00028.1	Y5838_ARATHProbably inactive leucine-rich repeat receptor kinase At5g48380 OS=Arabidopsis thaliana GN=At5g48380 PE=1 SV=1	4155.74	6279.11	1809.05	756.289	1171	0.00017313
Peaxi162Scf00059g00129.1	P4H7_ARATHProbable prolyl 4-hydroxylase 7 OS=Arabidopsis thaliana GN=P4H7 PE=2 SV=1	422.554	436.144	25.7024	61.1342	55.4377	0.000173193
Peaxi162Scf00130g00620.1	ZOG_PHALUZeatin O-glucosyltransferase OS=Phaseolus lunatus GN=ZOG1 PE=2 SV=1	1686.49	1646.79	476.482	574.859	799.47	0.000173193
Peaxi162Scf00087g00014.1	IQD14_ARATH IQ-DOMAIN 14 OS=Arabidopsis thaliana GN=IQD14 PE=1 SV=1	19.5455	50.8509	294.589	112.408	229.531	0.00017387
Peaxi162Scf00026g00288.1	NA	851.623	648.349	1530.28	1826.14	1630.06	0.000174351
Peaxi162Scf00074g00091.1	NA	722.251	1049.29	56.3475	23.6648	95.3139	0.000175248
Peaxi162Scf00156g00061.1	NA	803.225	868.377	1200.1	1427.78	1229.35	0.000175514
Peaxi162Scf00171g00722.1	SETH3_ARATHProbable arabinose 5-phosphate isomerase OS=Arabidopsis thaliana GN=SETH3 PE=2 SV=1	592.879	443.967	1080.49	1509.62	1420.96	0.000179746
Peaxi162Scf00878g00111.1	NA	256.883	248.387	160.146	138.045	131.3	0.000179773
Peaxi162Scf00318g00726.1	NA	2108.12	2204.19	380.593	254.397	373.475	0.000182972
Peaxi162Scf01248g00313.1	RS242_ARATH40S ribosomal S24-2 OS=Arabidopsis thaliana GN=RPS24B PE=2 SV=2	2076.47	1882.46	903.537	1057.03	909.372	0.000183414
Peaxi162Scf00066g01220.1	FBL78_ARATH F-box LRR-repeat At5g02700 OS=Arabidopsis thaliana GN=At5g02700 PE=4 SV=1	32.5758	42.0498	86.9927	108.464	95.3139	0.000183574
Peaxi162Scf00192g00521.1	SCRK7_ARATHProbable fructokinase-7 OS=Arabidopsis thaliana GN=At5g51830 PE=1 SV=1	147.056	221.006	49.4276	24.6509	28.2051	0.000183574
Peaxi162Scf00361g00910.1	PRS8A_ARATH26S proteasome regulatory subunit 8 homolog A OS=Arabidopsis thaliana GN=RPT6A PE=1 SV=1	1978.74	1868.77	1415.61	1204.94	1258.53	0.000183574
Peaxi162Scf00385g01219.1	NA	279.221	293.371	557.544	641.909	564.103	0.000183574
Peaxi162Scf00209g00086.1	LRL15_ARATHLEAF RUST 10 DISEASE-RESISTANCE LOCUS RECEPTOR-LIKE PROTEIN KINASE-like OS=Arabidopsis thaliana GN=LRK10L- PE=3 SV=1	7.44589	9.77902	32.6222	33.5252	43.7666	0.000184246
Peaxi162Scf00117g00916.1	CNBL4_ORYSJCalcineurin B 4 OS=Oryza sativa japonica GN=CBL4 PE=1 SV=1	119.134	52.8067	0	0	2.91777	0.000184804
Peaxi162Scf00167g01217.1	Y3184_XANCPMacro domain-containing XCC3184 OS=Xanthomonas campestris campestris (strain ATCC 33913 DSM 3586 NCPPB 528 LMG 568 P 25) GN=XCC3184 PE=4 SV=1	188.939	133.973	345.005	343.14	319.982	0.000184804
Peaxi162Scf00057g00144.1	LSI2_ORYSJSilicon efflux transporter LSI2 OS=Oryza sativa japonica GN=LSI2 PE=1 SV=1	271.775	357.912	12.8512	0	20.4244	0.000185593
Peaxi162Scf00128g01124.1	SPCS1_ARATHProbable signal peptidase complex subunit 1 OS=Arabidopsis thaliana GN=At2g22425 PE=3 SV=1	736.212	699.2	363.787	429.911	368.612	0.000186106
Peaxi162Scf00230g00812.1	NET1D_ARATH NETWORKED 1D OS=Arabidopsis thaliana GN=NET1D PE=3 SV=1	2644.22	2899.48	1429.45	943.636	1377.19	0.00018911
Peaxi162Scf00156g00619.1	P2B11_ARATHF-box PP2-B11 OS=Arabidopsis thaliana GN=PP2B11 PE=1 SV=1	185.216	156.464	436.94	461.464	315.119	0.00018941
Peaxi162Scf00113g01817.1	RS6_ASPOF40S ribosomal S6 OS=Asparagus officinalis GN=rps6 PE=2 SV=1	255.952	221.006	141.363	120.296	111.848	0.000191064
Peaxi162Scf00900g00013.1	TMN3_ARATHTransmembrane 9 superfamily member 3 OS=Arabidopsis thaliana GN=TMN3 PE=2 SV=1	5235.39	5382.37	869.927	595.565	646.773	0.000193787
Peaxi162Scf01168g00117.1	SYEC_ARATHGlutamate--tRNA cytoplasmic OS=Arabidopsis thaliana GN=At5g26710 PE=1 SV=1	1631.58	1629.18	1238.66	1209.87	1189.48	0.000194252
Peaxi162Scf00225g00034.1	CXE1_ACTERCarboxylesterase 1 OS=Actinidia eriantha GN=CXE1 PE=1 SV=1	20.4762	88.9891	0.988553	4.93018	2.91777	0.000194633
Peaxi162Scf00058g00010.1	PTR6_ARATH NRT1 PTR FAMILY OS=Arabidopsis thaliana GN= PE=1 SV=1	41.8831	24.4475	101.821	142.975	101.149	0.000195039
Peaxi162Scf00152g00729.1	HSP7M_PHAVUHeat shock 70 kDa mitochondrial OS=Phaseolus vulgaris PE=2 SV=1	1244.39	1161.75	639.594	635.007	673.033	0.000195114
Peaxi162Scf00223g01424.1	PGR_ARATH PGR OS=Arabidopsis thaliana GN=PGR PE=2 SV=1	898.16	1186.19	511.082	418.079	524.226	0.000195114
Peaxi162Scf00408g00044.1	RGA1_SOLBU disease resistance RGA1 OS=Solanum bulbocastanum GN=RGA1 PE=2 SV=2	325.758	463.525	113.684	28.595	57.3829	0.00019576
Peaxi162Scf00110g00117.1	RL24_PRUAV60S ribosomal L24 OS=Prunus avium GN=RPL24 PE=2 SV=1	1632.51	1504.01	941.102	1120.14	950.221	0.00019828
Peaxi162Scf00160g01225.1	SAPK1_ORYSJSerine threonine- kinase SAPK1 OS=Oryza sativa japonica GN=SAPK1 PE=1 SV=1	370.433	398.984	125.546	57.19	129.355	0.00019828
Peaxi162Scf00053g00203.1	NA	470.952	438.1	125.546	193.263	196.463	0.000200173
Peaxi162Scf00585g00115.1	FRO2_ARATHFerric reduction oxidase 2 OS=Arabidopsis thaliana GN=FRO2 PE=1 SV=2	0	0	15.8168	16.7626	20.4244	0.000200173
Peaxi162Scf01022g00110.1	ENCD_ASPFU2-oxoglutarate-Fe(II) type oxidoreductase OS=Neosartorya fumigata (strain ATCC MYA-4609 Af293 CBS 101355 FGSC A1100) GN=encD PE=1 SV=2	388.117	430.277	247.138	242.565	200.354	0.00020083
Peaxi162Scf00006g00522.1	FPPS_ARTANFarnesyl pyrophosphate synthase OS=Artemisia annua GN=FPS1 PE=2 SV=1	3810.43	6929.41	1663.73	1962.21	2345.89	0.000201501
Peaxi162Scf00046g00168.1	DBR_TOBAC2-alkenal reductase (NADP(+)-dependent) OS=Nicotiana tabacum GN=DBR PE=1 SV=1	277.359	228.829	58.3246	46.3437	35.0133	0.000201501
Peaxi162Scf00102g00215.1	PRS2_SOLTUPathogenesis-related STH-2 OS=Solanum tuberosum GN=STH-2 PE=2 SV=1	19.5455	48.8951	0	0.986035	0	0.000202067
Peaxi162Scf00171g00031.1	NA	38.1602	84.0996	685.067	301.727	250.928	0.000204294
Peaxi162Scf00057g00084.1	NAC79_ARATHNAC domain-containing 79 OS=Arabidopsis thaliana GN=NAC079 PE=2 SV=1	960.52	862.509	293.6	465.409	240.23	0.000204394
Peaxi162Scf00165g00128.1	MB3R5_ARATHTranscription factor MYB3R-5 OS=Arabidopsis thaliana GN=MYB3R5 PE=2 SV=1	396.494	400.94	218.47	187.347	231.477	0.000207268
Peaxi162Scf00891g00011.1	E1311_ARATHGlucan endo-1,3-beta-glucosidase 11 OS=Arabidopsis thaliana GN=At1g32860 PE=1 SV=1	537.965	780.366	325.234	280.034	334.571	0.000210109
Peaxi162Scf00218g00013.1	ADNT1_ARATHMitochondrial adenine nucleotide transporter ADNT1 OS=Arabidopsis thaliana GN=ADNT1 PE=1 SV=1	875.823	830.239	514.048	492.032	502.829	0.000210218
Peaxi162Scf00354g00054.1	BGAL_SOLLCBeta-galactosidase OS=Solanum lycopersicum PE=1 SV=1	57.7056	60.6299	13.8397	19.7207	13.6163	0.000210218
Peaxi162Scf00536g00415.1	S61G2_ARATH transport Sec61 subunit gamma-2 OS=Arabidopsis thaliana GN=SEC61G2 PE=1 SV=1	787.403	666.929	390.478	399.344	350.133	0.000210218
Peaxi162Scf00553g01114.1	NA	894.437	1162.73	557.544	396.386	459.063	0.000219657
Peaxi162Scf00603g00011.1	CB25_PETSPChlorophyll a-b binding chloroplastic OS=Petunia GN=CAB91R PE=3 SV=1	22996.6	30298.3	44796.3	55950.6	58010.2	0.000219876
Peaxi162Scf00987g00058.1	RL141_ARATH60S ribosomal L14-1 OS=Arabidopsis thaliana GN=RPL14A PE=2 SV=1	909.329	824.371	423.101	499.92	449.337	0.000219927
Peaxi162Scf00190g00029.1	BOI_ARATHE3 ubiquitin- ligase BOI OS=Arabidopsis thaliana GN=BOI PE=1 SV=1	22.3377	17.6022	60.3017	58.1761	53.4925	0.000220833
Peaxi162Scf00343g00064.1	DTX9_ARATH DETOXIFICATION 9 OS=Arabidopsis thaliana GN=DTX9 PE=2 SV=1	520.281	1154.9	312.383	238.621	232.449	0.000220833
Peaxi162Scf00231g00034.1	SYM1_GIBZE SYM1 OS=Gibberella zeae (strain PH-1 ATCC MYA-4620 FGSC 9075 NRRL 31084) GN=SYM1 PE=3 SV=1	67.013	63.5636	121.592	191.291	218.833	0.000221996
Peaxi162Scf01514g00025.1	NA	44.6753	62.5857	117.638	209.039	271.353	0.000221996
Peaxi162Scf01645g00001.1	PGLR_VITVIProbable polygalacturonase OS=Vitis vinifera GN=GSVIVT00026920001 PE=1 SV=1	199.178	188.735	393.444	448.646	466.844	0.000223775
Peaxi162Scf00039g00913.1	RL23A_FRIAG60S ribosomal L23A OS=Fritillaria agrestis GN=RPL23A PE=2 SV=1	3573.1	3650.51	1775.44	1807.4	1509.46	0.000225732
Peaxi162Scf00002g05435.1	PDR2_NICPLPleiotropic drug resistance 2 OS=Nicotiana plumbaginifolia GN=PDR2 PE=2 SV=1	30.7143	87.0333	2.96566	1.97207	5.83554	0.000226227
Peaxi162Scf00045g01023.1	FAO4A_ARATHLong-chain-alcohol oxidase FAO4A OS=Arabidopsis thaliana GN=FAO4A PE=3 SV=2	212.208	168.199	365.765	424.981	318.037	0.000230731
Peaxi162Scf00960g00120.1	NRDC_ARATHNardilysin-like OS=Arabidopsis thaliana GN=At1g06900 PE=2 SV=1	1142.94	1282.03	816.545	619.23	727.498	0.000233051
Peaxi162Scf00011g00526.1	UGGG_ARATHUDP-glucose:glyco glucosyltransferase OS=Arabidopsis thaliana GN=UGGT PE=1 SV=1	3871.86	3476.44	2515.87	2287.6	2647.39	0.000233776
Peaxi162Scf00293g00315.1	GLYR1_ARATHGlyoxylate succinic semialdehyde reductase 1 OS=Arabidopsis thaliana GN=GLYR1 PE=1 SV=1	2010.39	1895.17	3667.53	3093.19	3094.78	0.000233776
Peaxi162Scf00784g00044.1	NA	769.719	751.029	467.586	335.252	355.968	0.000235541
Peaxi162Scf00429g00017.1	DNJH_CUCSA homolog OS=Cucumis sativus GN=DNAJ1 PE=2 SV=1	407.662	297.282	85.0155	118.324	47.6569	0.000237289
Peaxi162Scf00716g00018.1	CNBL4_ORYSJCalcineurin B 4 OS=Oryza sativa japonica GN=CBL4 PE=1 SV=1	323.896	320.752	110.718	36.4833	31.1229	0.000238031
Peaxi162Scf00745g00819.1	NA	478.398	500.686	294.589	252.425	239.257	0.00023855
Peaxi162Scf00032g00035.1	LRK10_WHEATRust resistance kinase Lr10 OS=Triticum aestivum GN=LRK10 PE=2 SV=1	3888.62	3025.63	1.97711	2.95811	13.6163	0.000240901
Peaxi162Scf00046g00228.1	HEAT6_RATHEAT repeat-containing 6 OS=Rattus norvegicus GN=Heatr6 PE=1 SV=1	494.221	473.304	850.155	767.135	711.936	0.000241029
Peaxi162Scf00342g01330.1	PPR38_ARATH pentatricopeptide repeat-containing mitochondrial OS=Arabidopsis thaliana GN=At1g12700 PE=3 SV=1	26.0606	32.2708	71.1758	85.7851	81.6976	0.000241029
Peaxi162Scf00699g00638.1	NO93_SOYBNEarly nodulin-93 OS=Glycine max PE=2 SV=1	755.758	1114.81	519.979	365.819	416.269	0.000242484
Peaxi162Scf00692g00120.1	NA	21.4069	14.6685	58.3246	181.43	83.6428	0.000244055
Peaxi162Scf00428g00211.1	ATPO_IPOBAATP synthase subunit mitochondrial OS=Ipomoea batatas PE=1 SV=1	5163.72	5999.43	4021.43	3754.82	3789.21	0.000247673
Peaxi162Scf00231g00332.1	AATC_DAUCAAspartate cytoplasmic OS=Daucus carota PE=2 SV=1	1366.32	1142.19	634.651	609.37	635.102	0.000248519
Peaxi162Scf00245g01214.1	TCX2_ARATH tesmin TSO1-like CXC 2 OS=Arabidopsis thaliana GN=TCX2 PE=1 SV=1	44.6753	44.9835	127.523	126.213	168.258	0.000250061
Peaxi162Scf00911g00010.1	P24D9_ARATHTransmembrane emp24 domain-containing p24delta9 OS=Arabidopsis thaliana GN=At1g26690 PE=2 SV=1	857.208	923.139	530.853	450.618	440.584	0.000251169
Peaxi162Scf00767g00044.1	NA	40.0216	30.315	0	0	2.91777	0.000251638
Peaxi162Scf00000g07614.1	VAP42_ARATHVesicle-associated 4-2 OS=Arabidopsis thaliana GN=PVA42 PE=1 SV=1	996.818	1016.04	428.043	329.336	281.079	0.000253547
Peaxi162Scf00110g00912.1	THD1_ARATHThreonine dehydratase chloroplastic OS=Arabidopsis thaliana GN=OMR1 PE=1 SV=1	1720.93	1694.7	989.541	1101.4	1162.25	0.000254951
Peaxi162Scf00001g00285.1	GAT16_ARATHGATA transcription factor 16 OS=Arabidopsis thaliana GN=GATA16 PE=2 SV=1	72.5974	52.8067	126.535	197.207	178.957	0.000255287
Peaxi162Scf00423g00729.1	RGLG4_ARATHE3 ubiquitin- ligase RGLG4 OS=Arabidopsis thaliana GN=RGLG4 PE=1 SV=1	2041.1	2049.68	232.31	202.137	186.737	0.000258163
Peaxi162Scf00619g00911.1	NDB2_ARATHExternal alternative NAD(P)H-ubiquinone oxidoreductase mitochondrial OS=Arabidopsis thaliana GN=NDB2 PE=1 SV=1	2710.3	3414.83	1310.82	847.004	1483.2	0.000258177
Peaxi162Scf00962g00024.1	NA	293.182	305.105	171.02	180.444	133.245	0.000259782
Peaxi162Scf00201g00232.1	CLPB1_ARATHChaperone 1 OS=Arabidopsis thaliana GN=CLPB1 PE=1 SV=2	105.173	60.6299	181.894	226.788	211.052	0.000260861
Peaxi162Scf00004g02221.1	ACDH_ARATHACD11 homolog OS=Arabidopsis thaliana GN=At4g39670 PE=2 SV=1	148.918	225.895	62.2788	43.3855	23.3422	0.00026268
Peaxi162Scf00450g00085.1	P2C55_ARATHProbable phosphatase 2C 55 OS=Arabidopsis thaliana GN=At4g16580 PE=2 SV=2	515.628	516.332	1013.27	1235.5	1029.97	0.000263426
Peaxi162Scf00984g00023.1	BAMS_SOLLCBeta-amyrin synthase OS=Solanum lycopersicum GN=TTS1 PE=1 SV=1	136.818	175.044	3.95421	7.88828	2.91777	0.00026444
Peaxi162Scf00444g00317.1	SGT1_ORYSJ SGT1 homolog OS=Oryza sativa japonica GN=SGT1 PE=1 SV=1	2338.01	2648.16	1624.19	1143.8	1282.85	0.000265198
Peaxi162Scf00842g00433.1	FBL42_ARATHF-box LRR-repeat At3g03360 OS=Arabidopsis thaliana GN=At3g03360 PE=2 SV=2	255.022	246.431	42.5078	99.5896	54.4651	0.000269208
Peaxi162Scf00015g02216.1	MTP5_ORYSJMetal tolerance 5 OS=Oryza sativa japonica GN=MTP5 PE=2 SV=1	1325.37	1340.7	2781.79	2243.23	2887.62	0.00027232
Peaxi162Scf00452g00334.1	NA	294.113	412.675	18.7825	29.5811	37.931	0.000273736
Peaxi162Scf01015g00114.1	URH1_ARATHUridine nucleosidase 1 OS=Arabidopsis thaliana GN=URH1 PE=1 SV=2	228.03	294.348	110.718	118.324	143.943	0.000273736
Peaxi162Scf01650g00034.1	AT13A_ARATHAutophagy-related 13a OS=Arabidopsis thaliana GN=ATG13A PE=1 SV=1	383.463	374.536	221.436	203.123	209.107	0.00028011
Peaxi162Scf00080g01724.1	AUG6_ARATHAUGMIN subunit 6 OS=Arabidopsis thaliana GN=AUG6 PE=1 SV=1	696.191	853.708	396.41	465.409	476.569	0.000280965
Peaxi162Scf00170g00322.1	NA	134.026	159.398	260.978	315.531	396.817	0.000281739
Peaxi162Scf00745g00052.1	NA	13.0303	22.4917	0	0	0.972591	0.000281963
Peaxi162Scf00475g00117.1	BCB3_ARATHUclacyanin-3 OS=Arabidopsis thaliana GN=UCC3 PE=2 SV=1	105.173	286.525	24.7138	19.7207	49.6021	0.000282676
Peaxi162Scf00017g02521.1	MNS5_ARATHAlpha-mannosidase I MNS5 OS=Arabidopsis thaliana GN=MNS5 PE=1 SV=1	581.71	314.884	161.134	161.71	187.71	0.000283226
Peaxi162Scf00177g00216.1	BGAL_SOLLCBeta-galactosidase OS=Solanum lycopersicum PE=1 SV=1	428.139	485.039	997.45	919.971	936.605	0.000285073
Peaxi162Scf00076g01038.1	NDF5_ARATH NDH-DEPENDENT CYCLIC ELECTRON FLOW 5 OS=Arabidopsis thaliana GN=NDF5 PE=2 SV=1	1358.87	1265.4	2445.68	3696.65	3055.88	0.00028584
Peaxi162Scf00565g00310.1	Y4845_ARATHBTB POZ domain-containing At4g08455 OS=Arabidopsis thaliana GN=At4g08455 PE=1 SV=1	309.935	382.36	181.894	197.207	210.08	0.000286148
Peaxi162Scf00904g00463.1	AB10C_ARATHABC transporter C family member 10 OS=Arabidopsis thaliana GN=ABCC10 PE=2 SV=2	10323.7	13028.6	2222.27	2724.42	4482.67	0.000286846
Peaxi162Scf00139g00825.1	BETL1_ARATHBet1 At4g14600 OS=Arabidopsis thaliana GN=At4g14600 PE=2 SV=1	768.788	443.967	267.898	146.919	184.792	0.000287057
Peaxi162Scf00646g00323.1	EPHA_MYCTUEpoxide hydrolase A OS=Mycobacterium tuberculosis (strain ATCC 25618 H37Rv) GN=ephA PE=1 SV=1	803.225	986.703	1329.6	1673.3	1631.03	0.000288645
Peaxi162Scf00420g00083.1	NA	705.498	642.482	415.192	387.512	422.104	0.00028948
Peaxi162Scf00166g01214.1	NA	583.571	438.1	1151.66	1393.27	1002.74	0.000290669
Peaxi162Scf00116g00106.1	RS11_SOYBN40S ribosomal S11 OS=Glycine max GN=RPS11 PE=2 SV=2	3255.71	2957.18	1858.48	1855.72	1915.03	0.000291114
Peaxi162Scf00051g00621.1	P24D3_ARATHTransmembrane emp24 domain-containing p24delta3 OS=Arabidopsis thaliana GN=At1g09580 PE=1 SV=1	210.346	221.984	20.7596	11.8324	21.397	0.00029815
Peaxi162Scf00100g00147.1	PIP25_ARATHProbable aquaporin PIP2-5 OS=Arabidopsis thaliana GN=PIP2-5 PE=1 SV=1	30.7143	46.9393	119.615	115.366	280.106	0.000301074
Peaxi162Scf00488g00063.1	SRC2_SOYBN SRC2 OS=Glycine max GN=SRC2 PE=2 SV=1	18.6147	19.558	0	0	0	0.000304849
Peaxi162Scf00169g00094.1	NA	73.5281	58.6741	11.8626	1.97207	11.6711	0.000305466
Peaxi162Scf00071g00829.1	RS201_ARATH40S ribosomal S20-1 OS=Arabidopsis thaliana GN=RPS20A PE=2 SV=2	1617.62	1740.67	1002.39	984.063	968.7	0.000307593
Peaxi162Scf00309g00334.1	PUB44_ARATHU-box domain-containing 44 OS=Arabidopsis thaliana GN=PUB44 PE=1 SV=1	405.801	755.918	101.821	28.595	92.3961	0.000307626
Peaxi162Scf00314g00937.1	RCA_ORYSJRibulose bisphosphate carboxylase oxygenase chloroplastic OS=Oryza sativa japonica GN=RCA PE=1 SV=2	629.178	635.636	1107.18	1734.44	1252.7	0.000308142
Peaxi162Scf00946g00053.1	ERF92_ARATHEthylene-responsive transcription factor 1B OS=Arabidopsis thaliana GN=ERF1B PE=1 SV=2	13.0303	62.5857	0	0	0	0.000311813
Peaxi162Scf00101g01412.1	MSL10_ARATHMechanosensitive ion channel 10 OS=Arabidopsis thaliana GN=MSL10 PE=1 SV=1	342.511	369.647	593.132	743.471	673.033	0.000316031
Peaxi162Scf00024g00271.1	ERF98_ARATHEthylene-responsive transcription factor ERF098 OS=Arabidopsis thaliana GN=ERF098 PE=1 SV=1	101.45	204.381	12.8512	3.94414	26.26	0.000320718
Peaxi162Scf00131g00081.1	ASOL_TOBACL-ascorbate oxidase homolog OS=Nicotiana tabacum PE=2 SV=1	286.667	68.4531	19.7711	4.93018	25.2874	0.000322071
Peaxi162Scf00897g00045.1	NA	89.3507	180.912	372.684	412.163	405.57	0.000322309
Peaxi162Scf00011g01641.1	CYC_ORYSJCytochrome c OS=Oryza sativa japonica GN=CC-1 PE=1 SV=1	376.948	372.581	198.699	198.193	126.437	0.000323351
Peaxi162Scf00188g00545.1	UCKC_DICDIUridine-cytidine kinase C OS=Dictyostelium discoideum GN=udkC PE=3 SV=1	335.065	322.708	591.155	503.864	485.323	0.000324208
Peaxi162Scf00517g00317.1	NA	428.139	370.625	716.701	2126.88	1800.27	0.000324859
Peaxi162Scf00210g01615.1	AB22G_ARATHABC transporter G family member 22 OS=Arabidopsis thaliana GN=ABCG22 PE=1 SV=1	951.212	743.205	363.787	245.523	328.736	0.000325254
Peaxi162Scf00245g00320.1	NA	1078.72	1807.16	709.781	429.911	562.157	0.000327106
Peaxi162Scf00073g02342.1	UCR11_SOLTUUbiquinol-cytochrome c reductase complex kDa OS=Solanum tuberosum PE=1 SV=2	734.351	854.686	483.402	507.808	547.569	0.00032849
Peaxi162Scf00264g00414.1	P2C78_ORYSJProbable phosphatase 2C 78 OS=Oryza sativa japonica GN=Os12g0580900 PE=2 SV=1	1481.73	1597.89	576.326	641.909	297.613	0.000331384
Peaxi162Scf00257g00093.1	NA	108.896	125.171	282.726	243.551	213.97	0.000331799
Peaxi162Scf00146g00413.1	GLYT3_ARATHProbable glycosyltransferase At5g03795 OS=Arabidopsis thaliana GN=At5g03795 PE=3 SV=2	186.147	306.083	8.89698	0.986035	31.1229	0.00033305
Peaxi162Scf00469g00530.1	RL112_ARATH60S ribosomal L11-2 OS=Arabidopsis thaliana GN=RPL11B PE=2 SV=2	1666.02	1533.35	893.652	898.278	876.304	0.000337224
Peaxi162Scf00152g00737.1	KEA3_ARATHK(+) efflux antiporter chloroplastic OS=Arabidopsis thaliana GN=KEA3 PE=1 SV=2	278.29	292.393	506.139	414.135	507.692	0.000339036
Peaxi162Scf00017g00816.1	UBC32_ARATHUbiquitin-conjugating enzyme E2 32 OS=Arabidopsis thaliana GN=UBC32 PE=2 SV=1	2110.91	1708.39	1289.07	1131.97	1183.64	0.000340472
Peaxi162Scf00282g00336.1	NA	292.251	343.244	175.962	159.738	162.423	0.000341013
Peaxi162Scf00550g00448.1	LRK10_WHEATRust resistance kinase Lr10 OS=Triticum aestivum GN=LRK10 PE=2 SV=1	915.844	886.957	113.684	25.6369	146.861	0.000341701
Peaxi162Scf00965g00047.1	NA	37.2294	44.9835	84.027	160.724	125.464	0.000343566
Peaxi162Scf00110g01921.1	ROS1_ARATH ROS1 OS=Arabidopsis thaliana GN=ROS1 PE=1 SV=2	586.364	509.487	801.716	829.256	778.073	0.000344591
Peaxi162Scf00362g00646.1	HPR1_ARATHGlycerate dehydrogenase peroxisomal OS=Arabidopsis thaliana GN=HPR PE=1 SV=1	5868.29	4056.34	13796.2	16337.6	9394.25	0.000345112
Peaxi162Scf00127g00131.1	RAD7_SCHPODNA repair rhp7 OS=Schizosaccharomyces pombe (strain 972 ATCC 24843) GN=rhp7 PE=3 SV=1	281.082	257.188	80.0728	121.282	100.177	0.000354535
Peaxi162Scf00101g01521.1	RS33_ARATH40S ribosomal S3-3 OS=Arabidopsis thaliana GN=RPS3C PE=1 SV=1	103.312	118.326	244.173	269.188	360.831	0.000362488
Peaxi162Scf00701g00210.1	PGK_SYNE7Phosphoglycerate kinase OS=Synechococcus elongatus (strain PCC 7942) GN=pgk PE=3 SV=1	160.087	153.531	287.669	342.154	284.969	0.000364297
Peaxi162Scf00338g00230.1	GP1_SOLLCPolygalacturonase-1 non-catalytic subunit beta OS=Solanum lycopersicum GN=GP1 PE=1 SV=1	268.052	619.99	2284.55	1947.42	2813.71	0.000366471
Peaxi162Scf00215g00053.1	RGP5_ARATHProbable UDP-arabinopyranose mutase 5 OS=Arabidopsis thaliana GN=RGP5 PE=1 SV=1	1470.56	1541.17	695.941	540.347	620.513	0.000368853
Peaxi162Scf00078g00543.1	GBA2_HUMANNon-lysosomal glucosylceramidase OS=Homo sapiens GN=GBA2 PE=1 SV=2	745.52	848.819	1941.52	1676.26	1287.71	0.000371865
Peaxi162Scf00140g01011.1	COAE_ARATHDephospho- kinase OS=Arabidopsis thaliana GN=COAE PE=2 SV=1	331.342	302.172	162.123	194.249	143.943	0.000372345
Peaxi162Scf01112g00134.1	NA	292.251	222.962	483.402	520.627	520.336	0.000376422
Peaxi162Scf00345g00516.1	ALDO4_ARATHBenzaldehyde dehydrogenase (NAD(+)) OS=Arabidopsis thaliana GN=AAO4 PE=1 SV=2	341.58	408.763	713.735	653.741	660.389	0.000384491
Peaxi162Scf00589g00224.1	NA	620.801	707.023	406.295	427.939	459.063	0.000388112
Peaxi162Scf00290g00123.1	NA	1043.36	1050.27	710.77	690.225	793.634	0.000389739
Peaxi162Scf00164g01139.1	RL291_ARATH60S ribosomal L29-1 OS=Arabidopsis thaliana GN=RPL29A PE=1 SV=1	791.126	725.603	375.65	392.442	382.228	0.000391495
Peaxi162Scf00362g00546.1	PSMD3_TOBACProbable 26S proteasome non-ATPase regulatory subunit 3 OS=Nicotiana tabacum GN=21D7 PE=2 SV=1	1466.84	1459.03	1143.76	1068.86	1073.74	0.000394238
Peaxi162Scf00479g00065.1	NA	2197.47	3534.14	6881.32	6002.98	7011.41	0.000396474
Peaxi162Scf01167g00122.1	HGNAT_MOUSEHeparan-alpha-glucosaminide N-acetyltransferase OS=Mus musculus GN=Hgsnat PE=1 SV=2	563.095	564.249	1301.92	1743.31	1139.88	0.000396805
Peaxi162Scf00891g00126.1	UMEC_ARMRUUmecyanin OS=Armoracia rusticana PE=1 SV=1	80.0433	62.5857	738.449	913.069	172.149	0.000402151
Peaxi162Scf00385g00068.1	BZP50_ORYS transcription factor 50 OS=Oryza sativa japonica GN=BZIP50 PE=2 SV=1	1135.5	1062.98	532.83	534.431	421.132	0.000402548
Peaxi162Scf00301g00621.1	PPIL3_CHICKPeptidyl-prolyl cis-trans isomerase-like 3 OS=Gallus gallus GN=PPIL3 PE=2 SV=1	528.658	471.349	317.325	220.872	252.874	0.00040708
Peaxi162Scf00005g05112.1	RL4A_ARATH60S ribosomal L4-1 OS=Arabidopsis thaliana GN=RPL4A PE=1 SV=1	4456.36	3807.95	2364.62	2161.39	2768.97	0.000407513
Peaxi162Scf00009g00333.1	HIR1_CAPANHypersensitive-induced reaction 1 OS=Capsicum annuum GN=HIR1 PE=1 SV=1	5349.87	6722.1	909.469	240.593	247.038	0.00041088
Peaxi162Scf00009g00113.1	PME26_ARATH pectinesterase pectinesterase inhibitor 26 OS=Arabidopsis thaliana GN=PME26 PE=2 SV=1	1028.46	1491.3	523.933	362.861	504.775	0.00041508
Peaxi162Scf00171g01023.1	RS3A_TOBAC40S ribosomal S3a OS=Nicotiana tabacum GN=cyc07 PE=2 SV=1	3123.55	2893.61	1890.11	1797.54	1902.39	0.000418032
Peaxi162Scf00057g00322.1	FBRL3_ARATH rRNA 2 -O-methyltransferase fibrillarin 3 OS=Arabidopsis thaliana GN=FIB3 PE=2 SV=1	3111.45	2630.56	1392.87	1053.09	1285.77	0.000418505
Peaxi162Scf00111g01325.1	HEI10_ARATHE3 ubiquitin- ligase CCNB1IP1 homolog OS=Arabidopsis thaliana GN=HEI10 PE=2 SV=1	44.6753	51.8288	209.573	142.975	132.272	0.000418505
Peaxi162Scf00491g00089.1	NIP1_NICALProbable aquaporin NIP-type OS=Nicotiana alata PE=2 SV=1	26.9913	52.8067	0	0	0	0.000420441
Peaxi162Scf00026g00203.1	ZAT9_ARATHZinc finger ZAT9 OS=Arabidopsis thaliana GN=ZAT9 PE=2 SV=1	112.619	125.171	5.93132	19.7207	14.5889	0.000420681
Peaxi162Scf00249g01214.1	RL212_ARATH60S ribosomal L21-2 OS=Arabidopsis thaliana GN=RPL21E PE=2 SV=1	375.087	340.31	173.985	153.821	167.286	0.000423883
Peaxi162Scf00515g00517.1	C90B1_ARATHCytochrome P450 90B1 OS=Arabidopsis thaliana GN=CYP90B1 PE=1 SV=2	300.628	227.851	986.576	842.074	634.129	0.000425947
Peaxi162Scf00079g01614.1	RL44_GOSHI60S ribosomal L44 OS=Gossypium hirsutum GN=RPL44 PE=3 SV=3	382.533	411.697	203.642	211.998	155.615	0.000426481
Peaxi162Scf00320g00055.1	NA	1002.4	1116.76	704.838	655.713	715.827	0.000426609
Peaxi162Scf00314g01028.1	FBT3_ARATHProbable folate-biopterin transporter 3 OS=Arabidopsis thaliana GN=At1g79710 PE=2 SV=1	132.165	129.083	6.91987	11.8324	8.75332	0.000427775
Peaxi162Scf01003g00014.1	NA	2956.95	3545.87	1984.03	2070.67	2293.37	0.000433715
Peaxi162Scf00177g00311.1	RHD31_ARATH ROOT HAIR DEFECTIVE 3 homolog 1 OS=Arabidopsis thaliana GN=At1g72960 PE=2 SV=2	79.1126	126.149	201.665	296.797	276.216	0.000438475
Peaxi162Scf00008g00148.1	NA	24.1991	21.5138	1.97711	3.94414	0	0.000439328
Peaxi162Scf00386g00414.1	NA	110.758	183.846	51.4048	55.218	43.7666	0.00044362
Peaxi162Scf00241g01212.1	PSL4_ARATHGlucosidase 2 subunit beta OS=Arabidopsis thaliana GN=PSL4 PE=2 SV=1	384.394	475.26	172.008	135.087	150.752	0.000443747
Peaxi162Scf00626g00414.1	DTX48_ARATH DETOXIFICATION 48 OS=Arabidopsis thaliana GN=DTX48 PE=2 SV=1	338.788	560.338	1617.27	949.552	1449.16	0.000444518
Peaxi162Scf00001g00433.1	CSE_ARATHCaffeoylshikimate esterase OS=Arabidopsis thaliana GN=CSE PE=1 SV=1	112.619	107.569	31.6337	52.2599	30.1503	0.000446252
Peaxi162Scf00179g00215.1	NDT2_ARATHNicotinamide adenine dinucleotide transporter mitochondrial OS=Arabidopsis thaliana GN=NDT2 PE=1 SV=1	450.476	491.885	264.932	204.109	170.203	0.00044743
Peaxi162Scf00367g00736.1	NA	4239.5	3395.28	6026.22	7467.24	5972.68	0.000448134
Peaxi162Scf00223g00008.1	SAG39_ORYSJSenescence-specific cysteine protease SAG39 OS=Oryza sativa japonica GN=SAG39 PE=2 SV=2	451.407	533.934	12.8512	0.986035	0.972591	0.00044831
Peaxi162Scf00045g00323.1	ANM1_ORYSJProbable arginine N-methyltransferase 1 OS=Oryza sativa japonica GN=PRMT1 PE=2 SV=1	736.212	950.521	307.44	178.472	265.517	0.00044896
Peaxi162Scf00159g00044.1	NA	1155.04	865.443	451.769	230.732	175.066	0.000451623
Peaxi162Scf01149g00312.1	PUP21_ARATHPurine permease 21 OS=Arabidopsis thaliana GN=PUP21 PE=2 SV=2	16.7532	11.7348	48.4391	54.2319	58.3554	0.000453675
Peaxi162Scf00011g00427.1	ALKB5_XENTRRNA demethylase ALKBH5 OS=Xenopus tropicalis GN=alkbh5 PE=2 SV=1	1195.07	1306.48	527.887	334.266	356.941	0.000455714
Peaxi162Scf00071g00438.1	PDIA6_MEDSAProbable disulfide-isomerase A6 OS=Medicago sativa PE=2 SV=1	602.186	493.84	188.814	213.97	159.505	0.000455714
Peaxi162Scf00008g03715.1	NA	480.26	415.608	849.167	1276.92	836.428	0.000455737
Peaxi162Scf00384g00046.1	NA	3.72294	5.86741	29.6566	96.6314	37.931	0.000455999
Peaxi162Scf00799g00218.1	C7D55_HYOMUPremnaspirodiene oxygenase OS=Hyoscyamus muticus GN=CYP71D55 PE=1 SV=1	919.567	1022.89	4274.5	3171.09	2020.07	0.00045769
Peaxi162Scf00380g00518.1	R1B14_SOLDE late blight resistance homolog R1B-14 OS=Solanum demissum GN=R1B-14 PE=3 SV=1	824.632	631.725	6.91987	46.3437	41.8214	0.000457802
Peaxi162Scf00309g00120.1	PPA24_ARATHProbable inactive purple acid phosphatase 24 OS=Arabidopsis thaliana GN=PAP24 PE=2 SV=1	940.043	726.581	32.6222	30.5671	184.792	0.000457911
Peaxi162Scf00647g00131.1	BGH3B_BACO1Beta-glucosidase 3B OS=Bacteroides ovatus (strain ATCC 8483 DSM 1896 JCM 5824 NCTC 11153) GN=BACOVA_02659 PE=1 SV=1	484.913	453.746	942.091	953.496	1001.77	0.000459726
Peaxi162Scf00074g00082.1	NDHS_ARATHNAD(P)H-quinone oxidoreductase subunit chloroplastic OS=Arabidopsis thaliana GN=ndhS PE=1 SV=1	860	1026.8	1852.55	1957.28	1574.62	0.000460509
Peaxi162Scf00123g01731.1	Y4757_DICDIOTU domain-containing DDB_G0284757 OS=Dictyostelium discoideum GN=DDB_G0284757 PE=4 SV=2	198.247	214.161	112.695	87.7571	83.6428	0.000462004
Peaxi162Scf00016g01041.1	ECE2_MOUSEEndothelin-converting enzyme 2 OS=Mus musculus GN=Ece2 PE=1 SV=2	194.524	158.42	80.0728	78.8828	70.0265	0.000463784
Peaxi162Scf00358g00619.1	CNG20_ARATHProbable cyclic nucleotide-gated ion channel chloroplastic OS=Arabidopsis thaliana GN=CNGC20 PE=2 SV=1	2105.32	2220.82	1155.62	1014.63	1018.3	0.000463784
Peaxi162Scf00169g00223.1	ASAT3_SOLLCAcylsugar acyltransferase 3 OS=Solanum lycopersicum GN=ASAT3 PE=2 SV=1	10.2381	51.8288	1.97711	0	0	0.000469003
Peaxi162Scf00017g03280.1	NA	239.199	219.05	25.7024	40.4274	30.1503	0.000473469
Peaxi162Scf00467g00812.1	IN37_SPIOL2-methyl-6-phytyl-1,4-hydroquinone chloroplastic OS=Spinacia oleracea PE=1 SV=1	3455.82	3515.56	5402.44	8020.41	7240.94	0.000476018
Peaxi162Scf00612g00142.1	NA	476.537	460.592	766.128	899.264	673.033	0.000478315
Peaxi162Scf00204g00614.1	AYR1_SCHPONADPH-dependent 1-acyldihydroxyacetone phosphate reductase OS=Schizosaccharomyces pombe (strain 972 ATCC 24843) GN=ayr1 PE=3 SV=2	155.433	141.796	58.3246	51.2738	49.6021	0.000482731
Peaxi162Scf00149g00610.1	YQJG_ECOLIGlutathionyl-hydroquinone reductase OS=Escherichia coli (strain K12) GN=yqjG PE=1 SV=1	2620.95	4186.4	1614.31	831.228	1161.27	0.000483793
Peaxi162Scf00705g00062.1	NA	237.338	259.144	444.849	522.599	443.501	0.000489077
Peaxi162Scf00226g00097.1	NA	18.6147	14.6685	58.3246	55.218	45.7118	0.000489279
Peaxi162Scf00516g00674.1	MCC1_ARATHHistone acetyltransferase MCC1 OS=Arabidopsis thaliana GN=MCC1 PE=2 SV=1	1215.54	1500.1	787.877	547.25	522.281	0.000489279
Peaxi162Scf00658g00838.1	ERG1_ORYSJElicitor-responsive 1 OS=Oryza sativa japonica GN=ERG1 PE=1 SV=1	1345.84	1616.47	267.898	280.034	467.816	0.000489279
Peaxi162Scf00367g00738.1	Y3136_ARATHClavaminate synthase At3g21360 OS=Arabidopsis thaliana GN=At3g21360 PE=1 SV=1	22.3377	31.2929	75.13	78.8828	62.2458	0.00048979
Peaxi162Scf00000g00728.1	NA	31.645	21.5138	67.2216	93.6733	76.8347	0.000492655
Peaxi162Scf00375g01018.1	S35F2_HUMANSolute carrier family 35 member F2 OS=Homo sapiens GN=SLC35F2 PE=1 SV=1	107.035	189.713	41.5192	13.8045	27.2325	0.000492655
Peaxi162Scf00351g00225.1	IVD_SOLTUIsovaleryl- mitochondrial OS=Solanum tuberosum GN=IVD PE=1 SV=2	589.156	829.261	388.501	305.671	366.667	0.000499663
Peaxi162Scf00136g00153.1	NA	995.888	1047.33	748.335	616.272	670.115	0.000506974
Peaxi162Scf00344g00182.1	LRK10_WHEATRust resistance kinase Lr10 OS=Triticum aestivum GN=LRK10 PE=2 SV=1	184.286	251.321	22.7367	5.91621	39.8762	0.000506974
Peaxi162Scf00038g02031.1	AL7A1_MALDOAldehyde dehydrogenase family 7 member A1 OS=Malus domestica PE=1 SV=3	4283.25	3575.21	1871.33	876.585	810.168	0.000507074
Peaxi162Scf00395g00318.1	NAGK_DICDIN-acetyl-D-glucosamine kinase OS=Dictyostelium discoideum GN=nagk PE=3 SV=2	794.849	835.128	569.406	456.534	493.104	0.000509313
Peaxi162Scf00444g00840.1	HIP39_ARATHHeavy metal-associated isoprenylated plant 39 OS=Arabidopsis thaliana GN=HIPP39 PE=2 SV=1	362.987	447.879	220.447	182.417	226.614	0.000516172
Peaxi162Scf01248g00212.1	RS242_ARATH40S ribosomal S24-2 OS=Arabidopsis thaliana GN=RPS24B PE=2 SV=2	1514.31	1345.59	739.438	775.024	696.375	0.00051794
Peaxi162Scf00452g00008.1	PME_PRUPEPectinesterase pectinesterase inhibitor PPE8B OS=Prunus persica PE=2 SV=1	400.216	391.161	3416.44	1874.45	1612.56	0.000522674
Peaxi162Scf00045g02426.1	SPS3_ARATHSolanesyl diphosphate synthase chloroplastic mitochondrial OS=Arabidopsis thaliana GN=SPS3 PE=1 SV=1	571.472	586.741	397.398	362.861	390.009	0.000526214
Peaxi162Scf00877g00129.1	DTX14_ARATH DETOXIFICATION 14 OS=Arabidopsis thaliana GN=DTX14 PE=3 SV=1	27.9221	43.0277	102.81	111.422	111.848	0.000527503
Peaxi162Scf00263g00028.1	PPD4_ARATH domain-containing chloroplastic OS=Arabidopsis thaliana GN=PPD4 PE=1 SV=2	416.039	444.945	729.552	681.35	725.553	0.000528129
Peaxi162Scf00271g00003.1	GAE2_ARATHUDP-glucuronate 4-epimerase 2 OS=Arabidopsis thaliana GN=GAE2 PE=2 SV=1	494.221	583.807	302.497	283.978	333.599	0.000528223
Peaxi162Scf00073g00181.1	DHEA_NICPLGlutamate dehydrogenase A OS=Nicotiana plumbaginifolia GN=GDHA PE=2 SV=1	252.229	158.42	35.5879	64.0923	58.3554	0.000535889
Peaxi162Scf01698g00013.1	COMT1_POPTMCaffeic acid 3-O-methyltransferase 1 OS=Populus tremuloides GN=OMT1 PE=1 SV=1	80.974	101.702	6.91987	13.8045	10.6985	0.000535889
Peaxi162Scf00200g00072.1	YTHD2_MACFAYTH domain-containing family 2 OS=Macaca fascicularis GN=YTHDF2 PE=2 SV=1	4380.97	4299.83	2508.95	2183.08	3063.66	0.000540373
Peaxi162Scf01242g00015.1	FIMB2_ARATHFimbrin-2 OS=Arabidopsis thaliana GN=FIM2 PE=2 SV=1	235.476	319.774	1290.06	630.076	762.511	0.000541092
Peaxi162Scf00468g00722.1	NCL_ARATHSodium calcium exchanger NCL OS=Arabidopsis thaliana GN=NCL PE=2 SV=1	79.1126	83.1217	21.7482	28.595	17.5066	0.000547055
Peaxi162Scf00474g00521.1	EIF3K_ORYSJEukaryotic translation initiation factor 3 subunit K OS=Oryza sativa japonica GN=TIF3K1 PE=2 SV=1	1225.78	1277.14	945.057	942.65	864.633	0.000547169
Peaxi162Scf00195g01019.1	MENH_BACSU 2-succinyl-6-hydroxy-2,4-cyclohexadiene-1-carboxylate synthase OS=Bacillus subtilis (strain 168) GN=menH PE=3 SV=2	255.022	156.464	678.147	635.993	1100.97	0.000549574
Peaxi162Scf00382g00032.1	NIMI2_ARATH NIM1-INTERACTING 2 OS=Arabidopsis thaliana GN=NIMIN-2 PE=1 SV=1	349.957	554.47	68.2101	44.3716	55.4377	0.000549805
Peaxi162Scf00501g00124.1	14334_SOLLC14-3-3 4 OS=Solanum lycopersicum GN=TFT4 PE=2 SV=1	1661.36	1606.69	954.942	942.65	1069.85	0.000550012
Peaxi162Scf00003g01121.1	NA	287.597	438.1	872.892	1541.17	907.427	0.000551522
Peaxi162Scf00925g00327.1	C734A_ARATHCytochrome P450 734A1 OS=Arabidopsis thaliana GN=CYP734A1 PE=2 SV=1	574.264	672.796	170.031	145.933	135.19	0.000551522
Peaxi162Scf00096g00714.1	RS142_MAIZE40S ribosomal S14 OS=Zea mays PE=3 SV=1	2189.09	2040.88	1395.84	1324.25	1195.31	0.000552374
Peaxi162Scf00242g00225.1	CTSL2_DICDICTD small phosphatase 2 OS=Dictyostelium discoideum GN=ctdspl2 PE=3 SV=1	1313.27	1461.96	744.38	537.389	603.979	0.000555248
Peaxi162Scf00089g01334.1	NBR1_ARATH NBR1 homolog OS=Arabidopsis thaliana GN=NBR1 PE=1 SV=1	12083.7	9920.81	7305.41	6695.18	6931.65	0.00055584
Peaxi162Scf00442g00415.1	RL6_MESCR60S ribosomal L6 OS=Mesembryanthemum crystallinum GN=RPL6 PE=2 SV=1	1967.58	1802.27	826.43	1019.56	938.55	0.000556927
Peaxi162Scf00069g01326.1	NA	434.654	472.327	302.497	271.16	233.422	0.000557449
Peaxi162Scf00876g00219.1	RL74_ARATH60S ribosomal L7-4 OS=Arabidopsis thaliana GN=RPL7D PE=2 SV=1	1927.55	1701.55	1020.19	1127.04	958.002	0.000558528
Peaxi162Scf01160g00140.1	EDR1_ARATHSerine threonine- kinase EDR1 OS=Arabidopsis thaliana GN=EDR1 PE=1 SV=1	997.749	1005.28	1578.72	1521.45	1694.25	0.000559524
Peaxi162Scf00691g00003.1	NA	25.1299	15.6464	0.988553	1.97207	0.972591	0.000559798
Peaxi162Scf00620g00714.1	PLDB1_ARATHPhospholipase D beta 1 OS=Arabidopsis thaliana GN=PLDBETA1 PE=1 SV=4	4361.43	6300.62	1286.11	874.613	2259.33	0.000566365
Peaxi162Scf00335g00076.1	FIMB2_ARATHFimbrin-2 OS=Arabidopsis thaliana GN=FIM2 PE=2 SV=1	74.4589	97.7902	174.974	249.467	236.34	0.000570582
Peaxi162Scf00402g00084.1	LPS1B_LYTPICalcium-binding LPS1-beta (Fragment) OS=Lytechinus pictus PE=2 SV=2	954.004	773.52	3614.15	3114.89	1692.31	0.000573731
Peaxi162Scf00382g00117.1	R1B14_SOLDE late blight resistance homolog R1B-14 OS=Solanum demissum GN=R1B-14 PE=3 SV=1	822.771	729.515	1272.27	1221.7	1249.78	0.000574146
Peaxi162Scf00003g00611.1	DTX46_ARATH DETOXIFICATION chloroplastic OS=Arabidopsis thaliana GN=DTX46 PE=2 SV=1	422.554	342.266	725.598	1341.99	1294.52	0.000575383
Peaxi162Scf01336g00022.1	GLGL3_SOLTUGlucose-1-phosphate adenylyltransferase large subunit chloroplastic amyloplastic OS=Solanum tuberosum GN=AGPS3 PE=2 SV=1	4662.06	5458.65	11706.4	16004.3	9415.65	0.000575383
Peaxi162Scf00029g02524.1	ECM29_HUMANProteasome-associated ECM29 homolog OS=Homo sapiens GN=ECM29 PE=1 SV=2	1334.68	1379.82	944.068	843.06	983.289	0.000577962
Peaxi162Scf00164g00612.1	POP3_ARATHStress-response A B barrel domain-containing HS1 OS=Arabidopsis thaliana GN=HS1 PE=1 SV=1	593.81	1245.85	35.5879	2.95811	103.095	0.000578244
Peaxi162Scf00271g00616.1	PFKA4_ARATHATP-dependent 6-phosphofructokinase chloroplastic OS=Arabidopsis thaliana GN=PFK4 PE=1 SV=1	672.922	712.89	494.276	386.526	406.543	0.000578244
Peaxi162Scf00076g00929.1	GAT12_ARATHGATA transcription factor 12 OS=Arabidopsis thaliana GN=GATA12 PE=2 SV=1	268.983	308.039	1024.14	617.258	712.909	0.000578911
Peaxi162Scf00463g90017.1	DNAJ_BACVZChaperone OS=Bacillus velezensis (strain DSM 23117 BGSC 10A6 FZB42) GN=dnaJ PE=3 SV=1	438.377	478.194	872.892	755.303	734.306	0.000579752
Peaxi162Scf00474g00008.1	OCT7_ARATHOrganic cation carnitine transporter 7 OS=Arabidopsis thaliana GN=OCT7 PE=2 SV=1	291.32	278.702	714.724	508.794	560.212	0.000580557
Peaxi162Scf00047g02131.1	WRK20_ARATHProbable WRKY transcription factor 20 OS=Arabidopsis thaliana GN=WRKY20 PE=2 SV=1	408.593	471.349	286.68	247.495	253.846	0.000584258
Peaxi162Scf00179g00222.1	LRL11_ARATHLEAF RUST 10 DISEASE-RESISTANCE LOCUS RECEPTOR-LIKE PROTEIN KINASE-like OS=Arabidopsis thaliana GN=LRK10L- PE=2 SV=1	1330.95	1684.92	166.077	91.7013	284.969	0.000586554
Peaxi162Scf00007g00318.1	APA1_ARATHAspartic ase A1 OS=Arabidopsis thaliana GN=APA1 PE=1 SV=1	8912.73	9178.59	6238.76	4764.52	4608.14	0.000587084
Peaxi162Scf00195g01020.1	DUS4_HUMANDual specificity phosphatase 4 OS=Homo sapiens GN=DUSP4 PE=1 SV=1	477.468	505.575	271.852	304.685	257.737	0.00058709
Peaxi162Scf01216g00045.1	NA	13.961	12.7127	39.5421	101.562	85.588	0.000593517
Peaxi162Scf01442g00009.1	AOP1L_ARATHProbable 2-oxoglutarate-dependent dioxygenase OS=Arabidopsis thaliana GN= PE=2 SV=1	349.957	750.051	13.8397	0.986035	44.7392	0.00059499
Peaxi162Scf00016g01935.1	MCCB_ARATHMethylcrotonoyl- carboxylase beta mitochondrial OS=Arabidopsis thaliana GN=MCCB PE=2 SV=1	479.329	553.492	294.589	311.587	215.915	0.000601501
Peaxi162Scf01312g00064.1	ERD22_CAEEL ER lumen -retaining receptor OS=Caenorhabditis elegans GN= PE=3 SV=1	819.048	540.78	256.035	104.52	151.724	0.000604813
Peaxi162Scf00091g00615.1	R10A1_ARATH60S ribosomal L10a-1 OS=Arabidopsis thaliana GN=RPL10AA PE=1 SV=1	3560.07	3443.19	2058.17	1950.38	1880.99	0.000607276
Peaxi162Scf00062g02314.1	SCT_ARATHSpermidine coumaroyl- acyltransferase OS=Arabidopsis thaliana GN=SCT PE=1 SV=1	3635.45	2529.83	325.234	472.311	354.996	0.000610816
Peaxi162Scf00628g00412.1	NA	590.087	1158.81	234.287	129.171	319.01	0.000613617
Peaxi162Scf00071g00018.1	RS261_ARATH40S ribosomal S26-1 OS=Arabidopsis thaliana GN=RPS26A PE=2 SV=2	117.273	84.0996	44.4849	42.3995	41.8214	0.000613895
Peaxi162Scf00936g00034.1	GID1B_ARATHGibberellin receptor GID1B OS=Arabidopsis thaliana GN=GID1B PE=1 SV=1	524.004	488.951	158.168	138.045	185.765	0.000619034
Peaxi162Scf01479g00013.1	NA	898.16	1053.2	479.448	358.917	381.256	0.00062541
Peaxi162Scf00423g00076.1	U92A1_ARATHUDP-glycosyltransferase 92A1 OS=Arabidopsis thaliana GN=UGT92A1 PE=2 SV=1	157.294	539.802	13.8397	61.1342	45.7118	0.000629055
Peaxi162Scf00680g00630.1	NAC31_ARATH CUP-SHAPED COTYLEDON 3 OS=Arabidopsis thaliana GN=NAC031 PE=1 SV=1	110.758	98.7681	41.5192	36.4833	45.7118	0.000634693
Peaxi162Scf00000g00285.1	NA	164.74	163.31	273.829	317.503	412.378	0.000635089
Peaxi162Scf00114g00310.1	VPS41_SOLLCVacuolar sorting-associated 41 homolog OS=Solanum lycopersicum GN=VPS41 PE=2 SV=1	155.433	155.486	297.554	291.866	252.874	0.000637748
Peaxi162Scf00054g01111.1	OXI1_ARATHSerine threonine- kinase OXI1 OS=Arabidopsis thaliana GN=OXI1 PE=1 SV=1	560.303	548.603	117.638	205.095	206.189	0.000638706
Peaxi162Scf00150g00913.1	IPO5_MOUSEImportin-5 OS=Mus musculus GN=Ipo5 PE=1 SV=3	227.1	270.879	24.7138	35.4973	46.6844	0.000639605
Peaxi162Scf00853g00016.1	ELMOA_DICDIELMO domain-containing A OS=Dictyostelium discoideum GN=elmoA PE=1 SV=1	116.342	134.95	247.138	251.439	201.326	0.000648155
Peaxi162Scf00065g00021.1	AEE7_ARATHAcetate butyrate-- ligase peroxisomal OS=Arabidopsis thaliana GN=AAE7 PE=1 SV=1	17.684	37.1603	238.241	175.514	158.532	0.00064888
Peaxi162Scf00074g01831.1	MMK2_MEDSAMitogen-activated kinase homolog MMK2 OS=Medicago sativa GN=MMK2 PE=2 SV=1	416.039	396.05	197.711	110.436	134.218	0.00064888
Peaxi162Scf00275g00077.1	NA	1450.09	1834.54	428.043	208.053	425.995	0.000650992
Peaxi162Scf00067g00219.1	SILD_FORINSecoisolariciresinol dehydrogenase (Fragment) OS=Forsythia intermedia PE=1 SV=1	952.143	1496.19	555.567	300.741	525.199	0.000651694
Peaxi162Scf00326g00089.1	GUAA_HELHPProbable GMP synthase	260.606	222.962	1066.65	1224.66	449.337	0.000660418
Peaxi162Scf00174g01621.1	COR47_ARATHDehydrin COR47 OS=Arabidopsis thaliana GN=COR47 PE=1 SV=2	8127.19	10827.3	35392.2	27118.9	18735	0.000660979
Peaxi162Scf00071g00940.1	NA	1403.55	1578.33	992.507	822.353	969.673	0.000664088
Peaxi162Scf00585g01021.1	POB1_ARATHBTB POZ domain-containing POB1 OS=Arabidopsis thaliana GN=POB1 PE=1 SV=2	657.1	631.725	393.444	454.562	424.05	0.000665384
Peaxi162Scf00095g00411.1	NA	103.312	119.304	36.5765	56.204	35.0133	0.000666929
Peaxi162Scf00086g00432.1	CARM1_ORYSJProbable histone-arginine methyltransferase CARM1 OS=Oryza sativa japonica GN=CARM1 PE=2 SV=1	38.1602	33.2487	6.91987	3.94414	3.89036	0.000672219
Peaxi162Scf00124g00129.1	DSEL_ARATHPhospholipase A1-IIgamma OS=Arabidopsis thaliana GN=DSEL PE=1 SV=1	0	0	6.91987	16.7626	14.5889	0.000674895
Peaxi162Scf00359g00106.1	NA	0	0.977902	14.8283	18.7347	12.6437	0.000679244
Peaxi162Scf00304g00619.1	ARR17_ARATHTwo-component response regulator ARR17 OS=Arabidopsis thaliana GN=ARR17 PE=2 SV=1	0.930736	0.977902	45.4734	25.6369	55.4377	0.00068724
Peaxi162Scf00444g00858.1	PGLT1_BOVIN O-glucosyltransferase 1 OS=Bos taurus GN=POGLUT1 PE=2 SV=1	108.896	99.746	28.668	32.5392	40.8488	0.00068724
Peaxi162Scf00528g00045.1	SDH5_ARATHSuccinate dehydrogenase subunit mitochondrial OS=Arabidopsis thaliana GN=SDH5 PE=1 SV=1	1026.6	1017.02	704.838	706.001	715.827	0.000687617
Peaxi162Scf00079g00614.1	XTH8_ARATHProbable xyloglucan endotransglucosylase hydrolase 8 OS=Arabidopsis thaliana GN=XTH8 PE=2 SV=2	390.909	425.387	2295.42	1344.95	1866.4	0.000696565
Peaxi162Scf00189g00101.1	PPR52_ARATHPentatricopeptide repeat-containing At1g19720 OS=Arabidopsis thaliana GN=DYW7 PE=2 SV=1	240.13	195.58	345.994	421.037	420.159	0.000697238
Peaxi162Scf00904g00119.1	NA	711.082	785.255	368.73	230.732	409.461	0.000698138
Peaxi162Scf00192g00085.1	KCS5_ARATH3-ketoacyl- synthase 5 OS=Arabidopsis thaliana GN=KCS5 PE=2 SV=1	175.909	160.376	5.93132	12.8185	21.397	0.000704592
Peaxi162Scf00016g02426.1	MTK_ARATHMethylthioribose kinase OS=Arabidopsis thaliana GN=MTK PE=1 SV=1	1484.52	1659.5	967.793	621.202	616.623	0.000704756
Peaxi162Scf00358g00029.1	NA	50.2597	183.846	23.7253	20.7067	14.5889	0.000706498
Peaxi162Scf00102g01748.1	NA	279.221	404.851	605.983	862.781	696.375	0.000707754
Peaxi162Scf00164g00522.1	POP3_ARATHStress-response A B barrel domain-containing HS1 OS=Arabidopsis thaliana GN=HS1 PE=1 SV=1	15.8225	46.9393	1.97711	0	2.91777	0.000707754
Peaxi162Scf00611g00037.1	GMPP1_ARATHMannose-1-phosphate guanylyltransferase 1 OS=Arabidopsis thaliana GN=CYT1 PE=1 SV=1	980.996	1224.33	1883.19	2281.69	2109.55	0.000707754
Peaxi162Scf00207g00310.1	ASPA_ARATHAspartyl protease family At5g10770 OS=Arabidopsis thaliana GN=At5g10770 PE=2 SV=1	0.930736	2.93371	44.4849	40.4274	35.9859	0.000711057
Peaxi162Scf00833g00411.1	C7A29_PANGICytochrome P450 CYP72A219 OS=Panax ginseng PE=2 SV=1	16.7532	12.7127	0	0	0	0.000711438
Peaxi162Scf00123g00129.1	PIX7_ARATHProbable serine threonine- kinase PIX7 OS=Arabidopsis thaliana GN=PIX7 PE=1 SV=1	979.134	1317.23	463.631	280.034	295.668	0.00071186
Peaxi162Scf00542g00012.1	NA	891.645	869.355	1310.82	1188.17	1265.34	0.00071186
Peaxi162Scf00635g00716.1	VP35B_ARATHVacuolar sorting-associated 35B OS=Arabidopsis thaliana GN=VPS35B PE=1 SV=1	2230.04	2410.53	1679.55	1356.78	1348.01	0.00071186
Peaxi162Scf12724g00016.1	NA	1270.45	1457.07	2315.19	2615.95	2647.39	0.00071186
Peaxi162Scf00013g00321.1	GAE3_ARATHUDP-glucuronate 4-epimerase 3 OS=Arabidopsis thaliana GN=GAE3 PE=2 SV=1	279.221	407.785	735.483	730.652	1301.33	0.000712342
Peaxi162Scf00488g00003.1	HIP6_ARATHHeavy metal-associated isoprenylated plant 6 OS=Arabidopsis thaliana GN=HIPP06 PE=1 SV=1	897.23	1747.51	83.0384	55.218	322.9	0.000722583
Peaxi162Scf00089g01021.1	MSRA_SOLLCPeptide methionine sulfoxide reductase (Fragment) OS=Solanum lycopersicum GN=E4 PE=3 SV=1	1787.01	2484.85	896.617	619.23	1135.01	0.000724369
Peaxi162Scf00087g00222.1	WNK4_ORYSJProbable serine threonine- kinase WNK4 OS=Oryza sativa japonica GN=WNK4 PE=2 SV=1	54.9134	61.6078	13.8397	20.7067	12.6437	0.000726862
Peaxi162Scf00784g00035.1	NA	263.398	636.614	11.8626	3.94414	53.4925	0.000728257
Peaxi162Scf00439g00527.1	SDEH3_ARATHSenescence dehydration-associated At3g51250 OS=Arabidopsis thaliana GN=At3g51250 PE=2 SV=1	613.355	747.117	1143.76	1241.42	1704.95	0.0007294
Peaxi162Scf00896g00009.1	LERK4_ORYSJG-type lectin S-receptor-like serine threonine- kinase LECRK4 OS=Oryza sativa japonica GN=LECRK4 PE=3 SV=1	23.2684	44.0056	3.95421	3.94414	3.89036	0.000731434
Peaxi162Scf01412g00004.1	NUCL2_ORYSJNucleolin 2 OS=Oryza sativa japonica GN=Os04g0620700 PE=2 SV=2	552.857	540.78	235.276	300.741	271.353	0.000732861
Peaxi162Scf00845g00027.1	TAT_ARATHTyrosine aminotransferase OS=Arabidopsis thaliana GN=TAT PE=2 SV=1	7010.3	6800.33	1692.4	2300.42	2976.13	0.000735297
Peaxi162Scf00517g00316.1	NA	1177.38	1070.8	2031.48	4200.51	3074.36	0.000737724
Peaxi162Scf00364g00017.1	R1B8_SOLDE late blight resistance homolog R1B-8 OS=Solanum demissum GN=R1B-8 PE=5 SV=1	250.368	297.282	584.235	890.39	496.994	0.000748747
Peaxi162Scf00392g00732.1	NA	3076.08	4014.29	6062.79	5922.13	5382.32	0.000748747
Peaxi162Scf00420g00452.1	CY11_SOLTUCytochrome c1- heme mitochondrial OS=Solanum tuberosum GN=CYCL PE=2 SV=1	1215.54	1235.09	887.72	824.325	782.936	0.000748747
Peaxi162Scf01302g00031.1	F16P1_PEAFructose-1,6- chloroplastic OS=Pisum sativum GN=FBP PE=1 SV=2	7792.12	9246.06	14654.3	17659.9	16465	0.000750048
Peaxi162Scf00798g00034.1	BBE26_ARATHBerberine bridge enzyme-like 26 OS=Arabidopsis thaliana GN=At5g44400 PE=2 SV=1	141.472	700.178	1.97711	0.986035	17.5066	0.000755842
Peaxi162Scf00170g00820.1	CML17_ARATHProbable calcium-binding CML17 OS=Arabidopsis thaliana GN=CML17 PE=2 SV=1	373.225	337.376	171.02	80.8549	113.793	0.000756065
Peaxi162Scf00029g02525.1	NA	320.173	350.089	219.459	189.319	199.381	0.000758427
Peaxi162Scf00714g00014.1	OS35_SOLCOOsmotin OSML15 OS=Solanum commersonii PE=2 SV=1	121.926	589.675	23.7253	0	1.94518	0.000766212
Peaxi162Scf00016g01956.1	NA	88.4199	116.37	386.524	204.109	344.297	0.000766284
Peaxi162Scf00966g00122.1	NA	98.658	115.392	49.4276	47.3297	56.4103	0.000769184
Peaxi162Scf00011g00209.1	ZHD4_ARATHZinc-finger homeodomain 4 OS=Arabidopsis thaliana GN=ZHD4 PE=1 SV=1	138.68	139.84	226.379	316.517	275.243	0.000770004
Peaxi162Scf00218g00419.1	HQGT_RAUSEHydroquinone glucosyltransferase OS=Rauvolfia serpentina GN=AS PE=1 SV=1	11.1688	26.4034	0	0	0	0.000770004
Peaxi162Scf00350g00217.1	SC61B_ARATH transport Sec61 subunit beta OS=Arabidopsis thaliana GN=At2g45070 PE=1 SV=1	1003.33	837.084	504.162	455.548	579.664	0.000771546
Peaxi162Scf01172g00012.1	NA	288.528	275.768	425.078	423.009	482.405	0.000772338
Peaxi162Scf00602g00056.1	U2AF2_DROMESplicing factor U2AF 50 kDa subunit OS=Drosophila melanogaster GN=U2af50 PE=1 SV=1	948.42	917.272	1269.3	1307.48	1267.29	0.000772504
Peaxi162Scf00522g00314.1	RL31_PERFR60S ribosomal L31 OS=Perilla frutescens GN=RPL31 PE=2 SV=1	1169.94	1148.06	611.914	728.68	636.074	0.000779209
Peaxi162Scf00428g00318.1	TERT_ARATHTelomerase reverse transcriptase OS=Arabidopsis thaliana GN=TERT PE=1 SV=1	22.3377	23.4696	2.96566	3.94414	3.89036	0.00077936
Peaxi162Scf00878g00014.1	NA	32.5758	56.7183	1.97711	0.986035	2.91777	0.00077936
Peaxi162Scf00139g00112.1	PP449_ARATHPentatricopeptide repeat-containing At5g66520 OS=Arabidopsis thaliana GN=PCMP-H61 PE=2 SV=1	550.065	577.94	341.051	409.205	335.544	0.000779659
Peaxi162Scf00189g00130.1	TYPA_HELPYGTP-binding homolog OS=Helicobacter pylori (strain ATCC 700392 26695) GN=typA PE=3 SV=1	912.121	853.708	558.532	597.537	554.377	0.000786193
Peaxi162Scf00175g01035.1	ASAT3_SOLLCAcylsugar acyltransferase 3 OS=Solanum lycopersicum GN=ASAT3 PE=2 SV=1	43.7446	35.2045	202.653	213.97	85.588	0.000786246
Peaxi162Scf00324g00334.1	PSMD6_ARATH26S proteasome non-ATPase regulatory subunit 6 homolog OS=Arabidopsis thaliana GN=RPN7 PE=1 SV=1	2002.94	2185.61	1466.02	1274.94	1513.35	0.000786246
Peaxi162Scf00347g00020.1	CPY28_ARATHPeptidyl-prolyl cis-trans isomerase chloroplastic OS=Arabidopsis thaliana GN=CYP28 PE=1 SV=1	629.178	722.669	1632.1	1876.42	1419.98	0.000786246
Peaxi162Scf00140g00015.1	GCA2_ARATHGamma carbonic anhydrase mitochondrial OS=Arabidopsis thaliana GN=GAMMACA2 PE=1 SV=1	1379.35	1374.93	1042.92	1063.93	984.262	0.000786679
Peaxi162Scf00130g00071.1	ZOG_PHALUZeatin O-glucosyltransferase OS=Phaseolus lunatus GN=ZOG1 PE=2 SV=1	41.8831	55.7404	165.088	253.411	120.601	0.000788551
Peaxi162Scf00131g90129.1	QCR8_SOLTUCytochrome b-c1 complex subunit 8 OS=Solanum tuberosum PE=1 SV=2	760.411	868.377	574.349	519.641	533.952	0.000791562
Peaxi162Scf00253g00721.1	ZFNL_PEAZinc finger CCCH domain-containing ZFN-like OS=Pisum sativum PE=2 SV=1	44.6753	57.6962	304.474	178.472	135.19	0.000791562
Peaxi162Scf00020g90235.1	RIBD_ARATHRiboflavin biosynthesis chloroplastic OS=Arabidopsis thaliana GN=PYRD PE=1 SV=1	240.13	210.249	361.81	337.224	334.571	0.00079226
Peaxi162Scf00528g00517.1	PSDE_ARATH26S proteasome non-ATPase regulatory subunit 14 homolog OS=Arabidopsis thaliana GN=RPN11 PE=1 SV=1	2593.03	2818.31	1915.82	1617.1	1973.39	0.000794144
Peaxi162Scf00393g00098.1	U71K2_PYRCOUDP-glycosyltransferase 71K2 OS=Pyrus communis GN=UGT71K2 PE=1 SV=1	219.654	121.26	414.204	505.836	379.31	0.000794176
Peaxi162Scf01132g00135.1	WAK2_ARATHWall-associated receptor kinase 2 OS=Arabidopsis thaliana GN=WAK2 PE=1 SV=1	100.519	272.835	9.88553	4.93018	35.9859	0.000802195
Peaxi162Scf00205g01128.1	ALFP3_ARATHFructose-bisphosphate aldolase chloroplastic OS=Arabidopsis thaliana GN=FBA3 PE=1 SV=1	6841.84	7925.89	4411.91	2945.29	3669.59	0.000803899
Peaxi162Scf00546g00115.1	NA	714.805	540.78	1595.52	1379.46	1108.75	0.000804744
Peaxi162Scf00658g00065.1	OP10_MAIZE OPAQUE10 OS=Zea mays GN=O10 PE=1 SV=1	1105.71	966.167	503.173	484.143	389.036	0.000809008
Peaxi162Scf00154g00092.1	SD25_ARATHG-type lectin S-receptor-like serine threonine- kinase SD2-5 OS=Arabidopsis thaliana GN=SD25 PE=1 SV=1	421.623	454.724	13.8397	0.986035	42.794	0.000810315
Peaxi162Scf00552g00512.1	HIBC6_ARATH3-hydroxyisobutyryl- hydrolase mitochondrial OS=Arabidopsis thaliana GN=At4g13360 PE=1 SV=2	547.273	501.664	999.427	1072.81	1159.33	0.00081108
Peaxi162Scf00526g00719.1	LTPG2_ARATHNon-specific lipid transfer GPI-anchored 2 OS=Arabidopsis thaliana GN=LTPG2 PE=2 SV=1	19.5455	11.7348	44.4849	209.039	92.3961	0.000813664
Peaxi162Scf00065g01522.1	NA	130.303	85.0775	584.235	849.962	224.668	0.000818373
Peaxi162Scf00069g02247.1	C7A29_PANGICytochrome P450 CYP72A219 OS=Panax ginseng PE=2 SV=1	990.303	1309.41	226.379	28.595	81.6976	0.000827781
Peaxi162Scf00394g00814.1	SC5D_TOBACDelta(7)-sterol-C5(6)-desaturase OS=Nicotiana tabacum PE=2 SV=1	1046.15	803.835	1537.2	1711.76	1514.32	0.000827781
Peaxi162Scf00064g01636.1	BABA1_XENLABRISC and BRCA1-A complex member 1 OS=Xenopus laevis GN=babam1 PE=2 SV=1	65.1515	44.9835	131.478	201.151	143.943	0.000836246
Peaxi162Scf00001g03425.1	RL192_ARATH60S ribosomal L19-2 OS=Arabidopsis thaliana GN=RPL19B PE=2 SV=1	4950.58	4541.38	3210.82	2895	2804.95	0.000838252
Peaxi162Scf00331g01115.1	PAD4_ARATHLipase-like PAD4 OS=Arabidopsis thaliana GN=PAD4 PE=1 SV=1	666.407	856.642	326.222	179.458	329.708	0.000838252
Peaxi162Scf40203g00005.1	ACPM2_ARATHAcyl carrier mitochondrial OS=Arabidopsis thaliana GN=MTACP2 PE=1 SV=1	974.481	1284.96	673.205	627.118	684.704	0.000838252
Peaxi162Scf00575g00058.1	NA	31.645	20.5359	1.97711	0	3.89036	0.000841896
Peaxi162Scf00784g00029.1	NA	5.58442	5.86741	37.565	147.905	65.1636	0.000842854
Peaxi162Scf00089g00119.1	RGLG2_ARATHE3 ubiquitin- ligase RGLG2 OS=Arabidopsis thaliana GN=RGLG2 PE=1 SV=1	611.494	679.642	157.18	227.774	202.299	0.000846511
Peaxi162Scf00253g01317.1	NA	131.234	71.3868	33.6108	17.7486	22.3696	0.000847161
Peaxi162Scf00087g00021.1	TOB1A_XENLADNA topoisomerase 2-binding 1-A OS=Xenopus laevis GN=topbp1-A PE=1 SV=2	99.5888	126.149	237.253	273.132	264.545	0.000848843
Peaxi162Scf00175g00523.1	CYB5A_ARATHCytochrome b5 isoform A OS=Arabidopsis thaliana GN=CB5-A PE=1 SV=1	195.455	181.89	94.9011	111.422	94.3413	0.000848917
Peaxi162Scf00102g00168.1	NA	154.502	321.73	37.565	28.595	71.9717	0.00085092
Peaxi162Scf00016g01533.1	SPIN_DROME spinster OS=Drosophila melanogaster GN=spin PE=1 SV=1	121.926	83.1217	4.94276	3.94414	3.89036	0.000853717
Peaxi162Scf00113g00410.1	WDR76_XENLAWD repeat-containing 76 OS=Xenopus laevis GN=wdr76 PE=2 SV=1	23.2684	32.2708	80.0728	175.514	100.177	0.000854209
Peaxi162Scf00235g00521.1	MOCS3_ARATHAdenylyltransferase and sulfurtransferase MOCS3 OS=Arabidopsis thaliana GN=MOCS3 PE=2 SV=1	745.52	849.797	492.299	411.177	436.693	0.000856867
Peaxi162Scf00155g00022.1	NA	72.5974	42.0498	9.88553	5.91621	3.89036	0.000859063
Peaxi162Scf00095g00121.1	IPT5_ARATHAdenylate isopentenyltransferase chloroplastic OS=Arabidopsis thaliana GN=IPT5 PE=1 SV=2	20.4762	42.0498	89.9583	80.8549	95.3139	0.000860513
Peaxi162Scf00400g00105.1	NA	100.519	139.84	38.5536	30.5671	34.0407	0.000862363
Peaxi162Scf00284g00526.1	ENAS2_ARATHCytosolic endo-beta-N-acetylglucosaminidase 2 OS=Arabidopsis thaliana GN=ENGASE2 PE=1 SV=1	1168.07	1041.47	564.464	695.155	537.843	0.000868251
Peaxi162Scf00892g00121.1	NA	409.524	577.94	86.9927	29.5811	77.8073	0.00087418
Peaxi162Scf00665g00339.1	NA	14.8918	18.5801	41.5192	49.3018	44.7392	0.000875167
Peaxi162Scf00962g00039.1	TRAD1_MOUSETRAF-type zinc finger domain-containing 1 OS=Mus musculus GN=Trafd1 PE=1 SV=1	644.069	731.471	453.746	324.406	374.447	0.000876875
Peaxi162Scf00046g00529.1	SMC3_ARATHStructural maintenance of chromosomes 3 OS=Arabidopsis thaliana GN=SMC3 PE=2 SV=1	172.186	187.757	12.8512	55.218	10.6985	0.000880372
Peaxi162Scf00375g00615.1	RS29_ARATH40S ribosomal S29 OS=Arabidopsis thaliana GN=RPS29A PE=3 SV=2	1187.62	1311.37	772.06	800.661	672.06	0.000881427
Peaxi162Scf00228g00731.1	NA	367.641	333.465	863.007	1143.8	986.207	0.000889781
Peaxi162Scf00393g00717.1	UFOG3_FRAAN UDP-glucose flavonoid 3-O-glucosyltransferase 3 OS=Fragaria ananassa GN=GT3 PE=2 SV=1	195.455	424.409	0.988553	2.95811	40.8488	0.00089133
Peaxi162Scf00129g00014.1	ZHD8_ARATHZinc-finger homeodomain 8 OS=Arabidopsis thaliana GN=ZHD8 PE=1 SV=1	501.667	339.332	731.529	941.664	798.497	0.000892572
Peaxi162Scf00189g00816.1	HFLX_CLOSWGTPase OS=Clostridium saccharolyticum (strain ATCC 35040 DSM 2544 NRCC 2533 WM1) GN=hflX PE=3 SV=1	2701	2362.61	4875.54	4675.78	4130.59	0.000892572
Peaxi162Scf00347g00417.1	RL393_ORYSJ60S ribosomal L39-3 OS=Oryza sativa japonica GN=RPL39C PE=3 SV=1	958.658	1001.37	560.509	572.886	571.883	0.000892715
Peaxi162Scf00895g00211.1	LERK3_ORYSJG-type lectin S-receptor-like serine threonine- kinase LECRK3 OS=Oryza sativa japonica GN=LECRK3 PE=3 SV=2	2931.82	4657.75	529.864	163.682	429.885	0.000892769
Peaxi162Scf00130g00911.1	NA	75.3896	60.6299	2.96566	0	0	0.000899498
Peaxi162Scf00420g00076.1	SSRB_CANLFTranslocon-associated subunit beta OS=Canis lupus familiaris GN=SSR2 PE=1 SV=1	1200.65	1150.01	745.369	619.23	784.881	0.000901087
Peaxi162Scf00041g00131.1	NA	384.394	380.404	630.697	762.205	612.732	0.000907512
Peaxi162Scf00904g00320.1	NA	44.6753	37.1603	99.8438	112.408	85.588	0.000910836
Peaxi162Scf01302g00038.1	BSK3_ORYSJProbable serine threonine- kinase BSK3 OS=Oryza sativa japonica GN=BSK3 PE=1 SV=1	67.9437	231.763	778.98	466.395	689.567	0.000910836
Peaxi162Scf00386g00063.1	GRXS2_ARATHMonothiol glutaredoxin-S2 OS=Arabidopsis thaliana GN=GRXS2 PE=3 SV=1	49.329	129.083	1428.46	1317.34	254.819	0.000911839
Peaxi162Scf00413g00514.1	NA	228.03	219.05	112.695	60.1481	78.7799	0.000911839
Peaxi162Scf00351g00818.1	NAGK_DICDIN-acetyl-D-glucosamine kinase OS=Dictyostelium discoideum GN=nagk PE=3 SV=2	53.9827	36.1824	99.8438	121.282	119.629	0.000917176
Peaxi162Scf01026g00023.1	LRKS7_ARATHProbable L-type lectin-domain containing receptor kinase OS=Arabidopsis thaliana GN=LECRKS7 PE=2 SV=1	1221.13	1394.49	2536.63	1866.56	2715.47	0.000930679
Peaxi162Scf00034g01311.1	UVR3_ARATH(6-4)DNA photolyase OS=Arabidopsis thaliana GN=UVR3 PE=1 SV=2	48.3983	41.0719	87.9812	134.101	135.19	0.000931622
Peaxi162Scf01078g00032.1	PP449_ARATHPentatricopeptide repeat-containing At5g66520 OS=Arabidopsis thaliana GN=PCMP-H61 PE=2 SV=1	248.507	242.52	148.283	155.794	148.806	0.000944449
Peaxi162Scf00404g00003.1	NA	83.7662	9.77902	1.97711	3.94414	0.972591	0.00094679
Peaxi162Scf00128g00012.1	DTX31_ARATH DETOXIFICATION 31 OS=Arabidopsis thaliana GN=DTX31 PE=2 SV=1	562.165	1129.48	10.8741	61.1342	71.9717	0.000949547
Peaxi162Scf00683g00016.1	NA	324.827	260.122	1318.73	769.107	831.565	0.000951708
Peaxi162Scf00218g00417.1	HQGT_RAUSEHydroquinone glucosyltransferase OS=Rauvolfia serpentina GN=AS PE=1 SV=1	17.684	23.4696	0	0	0	0.000952938
Peaxi162Scf00947g00421.1	NA	1388.66	1247.8	3911.7	3222.36	2733.95	0.000954471
Peaxi162Scf00006g00353.1	ESP3_ARATHPre-mRNA-splicing factor ATP-dependent RNA helicase DEAH1 OS=Arabidopsis thaliana GN=ESP3 PE=1 SV=1	50.2597	77.2542	5.93132	6.90225	10.6985	0.000959166
Peaxi162Scf00081g00214.1	NA	265.26	351.067	68.2101	56.204	126.437	0.000960132
Peaxi162Scf00222g00117.1	WRKY4_ARATHProbable WRKY transcription factor 4 OS=Arabidopsis thaliana GN=WRKY4 PE=1 SV=2	494.221	496.774	238.241	166.64	239.257	0.000960132
Peaxi162Scf00493g00221.1	BGH3B_BACO1Beta-glucosidase 3B OS=Bacteroides ovatus (strain ATCC 8483 DSM 1896 JCM 5824 NCTC 11153) GN=BACOVA_02659 PE=1 SV=1	3021.17	3742.43	5786	5811.69	5989.21	0.000960132
Peaxi162Scf00332g00004.1	RS7_AVIMR40S ribosomal S7 OS=Avicennia marina GN=RPS7 PE=2 SV=1	2175.13	1887.35	1050.83	1153.66	1105.84	0.00096231
Peaxi162Scf00129g01336.1	PPT2_ORYSJPhosphoenolpyruvate phosphate translocator chloroplastic OS=Oryza sativa japonica GN=PPT2 PE=2 SV=1	1699.52	2189.52	3330.43	4702.4	5356.06	0.00097006
Peaxi162Scf00033g03016.1	RL23_ARATH60S ribosomal L23 OS=Arabidopsis thaliana GN=RPL23A PE=2 SV=3	873.03	791.123	529.864	421.037	455.172	0.000970491
Peaxi162Scf00175g00531.1	TRX1_ORYSJHistone-lysine N-methyltransferase TRX1 OS=Oryza sativa japonica GN=TRX1 PE=1 SV=1	16.7532	37.1603	86.9927	141.003	111.848	0.000979891
Peaxi162Scf00119g00023.1	NHP2_ARATHH ACA ribonucleo complex subunit 2 OS=Arabidopsis thaliana GN=At5g08180 PE=1 SV=1	924.221	841.973	467.586	477.241	386.119	0.000981154
Peaxi162Scf00751g00624.1	NA	2859.22	2354.79	4380.28	5394.6	4126.7	0.0009957
Peaxi162Scf00128g00314.1	NA	1340.26	1725.02	352.913	229.746	359.859	0.000996615

## Sheet: Supp Table 6
Supplementary Table 6. List of differentially-expressed genes between IL5-Ax and IL5-Ex leaves that carry a WRKY binding site(s) shown in Fig. 5a in the promoter regions.
Peaxi162Scf00784g00423.1
Peaxi162Scf00164g00711.1
Peaxi162Scf00828g00031.1
Peaxi162Scf00006g03619.1
Peaxi162Scf00403g00840.1
Peaxi162Scf01350g00016.1
Peaxi162Scf00289g00129.1
Peaxi162Scf00449g00512.1
Peaxi162Scf00191g01019.1
Peaxi162Scf00038g00211.1
Peaxi162Scf00689g00026.1
Peaxi162Scf00732g00451.1
Peaxi162Scf00074g00153.1
Peaxi162Scf00468g00052.1
Peaxi162Scf00017g00254.1
Peaxi162Scf00618g00066.1
Peaxi162Scf00109g00049.1
Peaxi162Scf00451g00323.1
Peaxi162Scf00032g01116.1
Peaxi162Scf00384g00008.1
Peaxi162Scf00160g01740.1
Peaxi162Scf00542g00622.1
Peaxi162Scf00771g00012.1
Peaxi162Scf00007g00011.1
Peaxi162Scf00658g00425.1
Peaxi162Scf00047g00053.1
Peaxi162Scf00203g01317.1
Peaxi162Scf00383g01014.1
Peaxi162Scf00699g00648.1
Peaxi162Scf00100g00017.1
Peaxi162Scf00100g00019.1
Peaxi162Scf00071g01213.1
Peaxi162Scf00064g90024.1
Peaxi162Scf00167g01330.1
Peaxi162Scf00393g00919.1
Peaxi162Scf00611g00215.1
Peaxi162Scf01253g00024.1
Peaxi162Scf00544g00513.1
Peaxi162Scf00390g90026.1
Peaxi162Scf00634g00517.1
Peaxi162Scf00501g00035.1
Peaxi162Scf00071g00650.1
Peaxi162Scf00117g01123.1
Peaxi162Scf00431g00214.1
Peaxi162Scf00420g00547.1
Peaxi162Scf00518g00073.1
Peaxi162Scf00580g00512.1
Peaxi162Scf00858g00312.1
Peaxi162Scf01324g00253.1
Peaxi162Scf00078g90023.1
Peaxi162Scf01052g00013.1
Peaxi162Scf00100g00063.1
Peaxi162Scf00016g01221.1
Peaxi162Scf00818g00216.1
Peaxi162Scf00801g00712.1
Peaxi162Scf00110g02021.1
Peaxi162Scf00592g00443.1
Peaxi162Scf00162g00416.1
Peaxi162Scf00618g00333.1
Peaxi162Scf00164g01128.1
Peaxi162Scf00016g01228.1
Peaxi162Scf00020g00149.1
Peaxi162Scf00391g00729.1
Peaxi162Scf00103g02125.1
Peaxi162Scf01279g00027.1
Peaxi162Scf00220g00118.1
Peaxi162Scf00003g02039.1
Peaxi162Scf01261g00011.1
Peaxi162Scf00121g02010.1
Peaxi162Scf01089g90016.1
Peaxi162Scf00010g01113.1
Peaxi162Scf00719g00031.1
Peaxi162Scf00007g00012.1
Peaxi162Scf00038g02527.1
Peaxi162Scf00272g00225.1
Peaxi162Scf00191g01321.1
Peaxi162Scf00376g00036.1
Peaxi162Scf00003g00251.1
Peaxi162Scf00075g01414.1
Peaxi162Scf00953g00316.1
Peaxi162Scf01132g00021.1
Peaxi162Scf00680g00638.1
Peaxi162Scf00111g00223.1
Peaxi162Scf00400g00512.1
Peaxi162Scf00059g00319.1
Peaxi162Scf00295g01123.1
Peaxi162Scf00013g00229.1
Peaxi162Scf00000g00776.1
Peaxi162Scf00434g00422.1
Peaxi162Scf00282g00617.1
Peaxi162Scf00520g00052.1
Peaxi162Scf00313g00816.1
Peaxi162Scf00521g00213.1
Peaxi162Scf00066g00063.1
Peaxi162Scf00381g00221.1
Peaxi162Scf00589g00519.1
Peaxi162Scf00062g00612.1
Peaxi162Scf00033g00202.1
Peaxi162Scf00167g00126.1
Peaxi162Scf00945g00119.1
Peaxi162Scf00573g00615.1
Peaxi162Scf00244g00910.1
Peaxi162Scf00195g00617.1
Peaxi162Scf00660g00120.1
Peaxi162Scf00056g00128.1
Peaxi162Scf00188g00071.1
Peaxi162Scf00420g00140.1
Peaxi162Scf01123g00008.1
Peaxi162Scf00158g00011.1
Peaxi162Scf00580g00069.1
Peaxi162Scf01286g00119.1
Peaxi162Scf00348g00108.1
Peaxi162Scf02035g00034.1
Peaxi162Scf00347g00318.1
Peaxi162Scf00089g00520.1
Peaxi162Scf00437g00320.1
Peaxi162Scf00349g00008.1
Peaxi162Scf01184g00135.1
Peaxi162Scf00985g00423.1
Peaxi162Scf00325g00711.1
Peaxi162Scf00228g00020.1
Peaxi162Scf01125g00110.1
Peaxi162Scf00379g00518.1
Peaxi162Scf00188g00624.1
Peaxi162Scf00450g00004.1
Peaxi162Scf00079g00143.1
Peaxi162Scf00013g01239.1
Peaxi162Scf00102g00734.1
Peaxi162Scf01390g00026.1
Peaxi162Scf00450g00086.1
Peaxi162Scf00128g01533.1
Peaxi162Scf00463g00320.1
Peaxi162Scf00965g00008.1
Peaxi162Scf29894g00004.1
Peaxi162Scf00297g01019.1
Peaxi162Scf00493g00016.1
Peaxi162Scf00096g00716.1
Peaxi162Scf01896g00003.1
Peaxi162Scf00068g01810.1
Peaxi162Scf00011g00216.1
Peaxi162Scf00878g00016.1
Peaxi162Scf00350g00216.1
Peaxi162Scf00155g00069.1
Peaxi162Scf00264g00415.1
Peaxi162Scf00419g00078.1
Peaxi162Scf00252g00712.1
Peaxi162Scf00027g00066.1
Peaxi162Scf00297g01022.1
Peaxi162Scf00032g02724.1
Peaxi162Scf00318g00918.1
Peaxi162Scf00039g00333.1
Peaxi162Scf00071g00938.1
Peaxi162Scf00320g00216.1
Peaxi162Scf01600g00016.1
Peaxi162Scf01022g00326.1
Peaxi162Scf00069g00003.1
Peaxi162Scf00064g00740.1
Peaxi162Scf00001g04320.1
Peaxi162Scf00111g90031.1
Peaxi162Scf00080g00175.1
Peaxi162Scf00579g00055.1
Peaxi162Scf00347g00917.1
Peaxi162Scf00081g00620.1
Peaxi162Scf00110g00816.1
Peaxi162Scf00102g00164.1
Peaxi162Scf00420g00249.1
Peaxi162Scf00700g00151.1
Peaxi162Scf00102g01140.1
Peaxi162Scf00216g00033.1
Peaxi162Scf01175g00017.1
Peaxi162Scf00121g02015.1
Peaxi162Scf00299g00915.1
Peaxi162Scf00006g00389.1
Peaxi162Scf00643g00435.1
Peaxi162Scf00207g00116.1
Peaxi162Scf00560g00736.1
Peaxi162Scf00851g00012.1
Peaxi162Scf00171g01025.1
Peaxi162Scf01333g00015.1
Peaxi162Scf00364g00118.1
Peaxi162Scf00651g00065.1
Peaxi162Scf00094g00087.1
Peaxi162Scf00585g00071.1
Peaxi162Scf00116g01613.1
Peaxi162Scf00039g00159.1
Peaxi162Scf00040g00025.1
Peaxi162Scf00151g00313.1
Peaxi162Scf00623g00411.1
Peaxi162Scf00229g01114.1
Peaxi162Scf01246g00012.1
Peaxi162Scf00152g00135.1
Peaxi162Scf00305g00521.1
Peaxi162Scf00833g00535.1
Peaxi162Scf00042g01313.1
Peaxi162Scf00797g00063.1
Peaxi162Scf00091g01816.1
Peaxi162Scf00166g00132.1
Peaxi162Scf00145g00081.1
Peaxi162Scf00138g00092.1
Peaxi162Scf00347g00521.1
Peaxi162Scf00001g03910.1
Peaxi162Scf00858g00311.1
Peaxi162Scf00745g00719.1
Peaxi162Scf00218g00126.1
Peaxi162Scf01105g00217.1
Peaxi162Scf00745g90014.1
Peaxi162Scf00402g00511.1
Peaxi162Scf00945g00117.1
Peaxi162Scf00620g00089.1
Peaxi162Scf00990g00131.1
Peaxi162Scf00111g00030.1
Peaxi162Scf01302g00034.1
Peaxi162Scf00201g00128.1
Peaxi162Scf00038g01034.1
Peaxi162Scf00654g00610.1
Peaxi162Scf00128g01339.1
Peaxi162Scf00740g00325.1
Peaxi162Scf00536g00312.1
Peaxi162Scf00101g01011.1
Peaxi162Scf00098g00072.1
Peaxi162Scf01081g00015.1
Peaxi162Scf01123g00003.1
Peaxi162Scf00047g00243.1
Peaxi162Scf00169g00220.1
Peaxi162Scf01056g00238.1
Peaxi162Scf00013g01026.1
Peaxi162Scf00367g00073.1
Peaxi162Scf00501g00011.1
Peaxi162Scf00560g00729.1
Peaxi162Scf00420g00350.1
Peaxi162Scf00297g00033.1
Peaxi162Scf00276g00623.1
Peaxi162Scf00374g00006.1
Peaxi162Scf00045g01830.1
Peaxi162Scf00263g00516.1
Peaxi162Scf00535g00004.1
Peaxi162Scf00350g00215.1
Peaxi162Scf00734g00034.1
Peaxi162Scf01090g00130.1
Peaxi162Scf00437g00052.1
Peaxi162Scf00579g00622.1
Peaxi162Scf00240g00106.1
Peaxi162Scf00519g00053.1
Peaxi162Scf00402g00612.1
Peaxi162Scf00188g00434.1
Peaxi162Scf00558g00217.1
Peaxi162Scf00045g02241.1
Peaxi162Scf00344g01810.1
Peaxi162Scf00074g00430.1
Peaxi162Scf01039g00226.1
Peaxi162Scf00109g00144.1
Peaxi162Scf00258g00724.1
Peaxi162Scf00252g00118.1
Peaxi162Scf00282g00124.1
Peaxi162Scf00213g00102.1
Peaxi162Scf01276g00037.1
Peaxi162Scf00010g00107.1
Peaxi162Scf00001g00142.1
Peaxi162Scf00038g00114.1
Peaxi162Scf00286g00249.1
Peaxi162Scf00164g00613.1
Peaxi162Scf00069g00212.1
Peaxi162Scf00876g00436.1
Peaxi162Scf00382g00067.1
Peaxi162Scf00688g00441.1
Peaxi162Scf00023g00723.1
Peaxi162Scf00015g00125.1
Peaxi162Scf00518g00043.1
Peaxi162Scf01097g00310.1
Peaxi162Scf00190g01010.1
Peaxi162Scf00285g00819.1
Peaxi162Scf00079g00073.1
Peaxi162Scf00037g01127.1
Peaxi162Scf01058g00149.1
Peaxi162Scf00053g00006.1
Peaxi162Scf00362g01035.1
Peaxi162Scf00074g00929.1
Peaxi162Scf00190g00087.1
Peaxi162Scf00000g05840.1
Peaxi162Scf00940g00411.1
Peaxi162Scf00066g00911.1
Peaxi162Scf00362g01196.1
Peaxi162Scf00353g00026.1
Peaxi162Scf00109g00029.1
Peaxi162Scf00474g00213.1
Peaxi162Scf00434g00743.1
Peaxi162Scf00046g00526.1
Peaxi162Scf00066g00107.1
Peaxi162Scf00423g00716.1
Peaxi162Scf00078g00002.1
Peaxi162Scf00045g01737.1
Peaxi162Scf00103g00316.1
Peaxi162Scf00003g01123.1
Peaxi162Scf00220g00229.1
Peaxi162Scf00180g00117.1
Peaxi162Scf00991g00113.1
Peaxi162Scf00032g00147.1
Peaxi162Scf00206g00065.1
Peaxi162Scf00463g00128.1
Peaxi162Scf00045g01829.1
Peaxi162Scf00323g00026.1
Peaxi162Scf00760g00218.1
Peaxi162Scf00205g00053.1
Peaxi162Scf00702g00059.1
Peaxi162Scf00013g00137.1
Peaxi162Scf00132g00912.1
Peaxi162Scf00232g90023.1
Peaxi162Scf00025g02922.1
Peaxi162Scf00078g01219.1
Peaxi162Scf00553g00086.1
Peaxi162Scf00485g00043.1
Peaxi162Scf00146g01316.1
Peaxi162Scf00415g00012.1
Peaxi162Scf00715g00114.1
Peaxi162Scf00537g00015.1
Peaxi162Scf00110g01213.1
Peaxi162Scf00272g00923.1
Peaxi162Scf00065g00116.1
Peaxi162Scf00252g00410.1
Peaxi162Scf00223g01425.1
Peaxi162Scf00493g00432.1
Peaxi162Scf00314g00733.1
Peaxi162Scf00049g00075.1
Peaxi162Scf00493g00120.1
Peaxi162Scf00760g00318.1
Peaxi162Scf00146g00514.1
Peaxi162Scf00102g01358.1
Peaxi162Scf00904g00047.1
Peaxi162Scf00618g00530.1
Peaxi162Scf00327g00052.1
Peaxi162Scf00391g00529.1
Peaxi162Scf00089g00724.1
Peaxi162Scf00544g01010.1
Peaxi162Scf00408g00839.1
Peaxi162Scf00585g01020.1
Peaxi162Scf00394g00824.1
Peaxi162Scf00928g00232.1
Peaxi162Scf00420g00006.1
Peaxi162Scf01208g00135.1
Peaxi162Scf00523g00721.1
Peaxi162Scf00316g01013.1
Peaxi162Scf00263g00156.1
Peaxi162Scf00299g00625.1
Peaxi162Scf00295g01133.1
Peaxi162Scf00722g00420.1
Peaxi162Scf00218g00728.1
Peaxi162Scf00521g00006.1
Peaxi162Scf00324g00820.1
Peaxi162Scf01205g00112.1
Peaxi162Scf00086g00079.1
Peaxi162Scf00117g00114.1
Peaxi162Scf00383g00092.1
Peaxi162Scf00014g00010.1
Peaxi162Scf00434g00423.1
Peaxi162Scf00266g00717.1
Peaxi162Scf00088g01322.1
Peaxi162Scf00487g00217.1
Peaxi162Scf00045g01456.1
Peaxi162Scf00411g00116.1
Peaxi162Scf00146g01118.1
Peaxi162Scf00353g00024.1
Peaxi162Scf00592g00441.1
Peaxi162Scf00014g00122.1
Peaxi162Scf00071g00541.1
Peaxi162Scf00444g00835.1
Peaxi162Scf00715g00011.1
Peaxi162Scf00355g00112.1
Peaxi162Scf00437g00630.1
Peaxi162Scf00286g00546.1
Peaxi162Scf00037g00119.1
Peaxi162Scf00038g02442.1
Peaxi162Scf00839g00235.1
Peaxi162Scf00001g00523.1
Peaxi162Scf00788g00218.1
Peaxi162Scf00037g01420.1
Peaxi162Scf00763g00046.1
Peaxi162Scf01481g00036.1
Peaxi162Scf00232g00045.1
Peaxi162Scf00347g00419.1
Peaxi162Scf00122g00196.1
Peaxi162Scf00634g00516.1
Peaxi162Scf00310g00823.1
Peaxi162Scf00620g00533.1
Peaxi162Scf01090g00119.1
Peaxi162Scf00223g01515.1
Peaxi162Scf00753g00015.1
Peaxi162Scf00035g02617.1
Peaxi162Scf01054g00026.1
Peaxi162Scf00683g00459.1
Peaxi162Scf00827g00415.1
Peaxi162Scf00109g00024.1
Peaxi162Scf00035g02519.1
Peaxi162Scf00271g00043.1
Peaxi162Scf00011g00511.1
Peaxi162Scf00286g00649.1
Peaxi162Scf00274g00413.1
Peaxi162Scf00549g00221.1
Peaxi162Scf00487g00314.1
Peaxi162Scf00587g00057.1
Peaxi162Scf00618g00115.1
Peaxi162Scf00129g00943.1
Peaxi162Scf00078g01414.1
Peaxi162Scf00078g00541.1
Peaxi162Scf00167g01218.1
Peaxi162Scf00027g00098.1
Peaxi162Scf00047g02034.1
Peaxi162Scf00027g00235.1
Peaxi162Scf00255g01120.1
Peaxi162Scf00301g01113.1
Peaxi162Scf01041g00311.1
Peaxi162Scf01713g00018.1
Peaxi162Scf00016g01538.1
Peaxi162Scf01286g00125.1
Peaxi162Scf00789g00035.1
Peaxi162Scf00077g00077.1
Peaxi162Scf00214g00069.1
Peaxi162Scf00010g00512.1
Peaxi162Scf00285g00930.1
Peaxi162Scf00375g00210.1
Peaxi162Scf00390g00226.1
Peaxi162Scf00959g00125.1
Peaxi162Scf00154g00926.1
Peaxi162Scf00105g01225.1
Peaxi162Scf00401g00620.1
Peaxi162Scf00130g00716.1
Peaxi162Scf00013g00007.1
Peaxi162Scf00543g00413.1
Peaxi162Scf00555g00211.1
Peaxi162Scf00135g00123.1
Peaxi162Scf00610g00126.1
Peaxi162Scf00049g00088.1
Peaxi162Scf00170g00323.1
Peaxi162Scf00064g00333.1
Peaxi162Scf00179g00126.1
Peaxi162Scf00146g00084.1
Peaxi162Scf00771g00033.1
Peaxi162Scf00016g02624.1
Peaxi162Scf00332g00771.1
Peaxi162Scf00133g00613.1
Peaxi162Scf00635g00922.1
Peaxi162Scf00943g00417.1
Peaxi162Scf00102g00166.1
Peaxi162Scf00058g01219.1
Peaxi162Scf00187g01112.1
Peaxi162Scf00000g00812.1
Peaxi162Scf00995g00323.1
Peaxi162Scf00976g00315.1
Peaxi162Scf01346g00018.1
Peaxi162Scf00037g01815.1
Peaxi162Scf00222g00427.1
Peaxi162Scf00444g00617.1
Peaxi162Scf00499g00414.1
Peaxi162Scf01305g00027.1
Peaxi162Scf00684g00566.1
Peaxi162Scf00418g00736.1
Peaxi162Scf00445g00511.1
Peaxi162Scf00005g01018.1
Peaxi162Scf00038g01242.1
Peaxi162Scf00945g00110.1
Peaxi162Scf00135g01413.1
Peaxi162Scf00297g01024.1
Peaxi162Scf00253g00512.1
Peaxi162Scf00965g00013.1
Peaxi162Scf01242g00012.1
Peaxi162Scf00160g00052.1
Peaxi162Scf00244g00044.1
Peaxi162Scf00013g00135.1
Peaxi162Scf00188g01225.1
Peaxi162Scf00793g00342.1
Peaxi162Scf00032g00326.1
Peaxi162Scf00016g02740.1
Peaxi162Scf00273g00008.1
Peaxi162Scf00071g00533.1
Peaxi162Scf00569g00054.1
Peaxi162Scf00758g00018.1
Peaxi162Scf00131g01212.1
Peaxi162Scf00961g00115.1
Peaxi162Scf00069g00079.1
Peaxi162Scf00155g00103.1
Peaxi162Scf00220g00119.1
Peaxi162Scf00179g00316.1
Peaxi162Scf00037g01219.1
Peaxi162Scf00815g00355.1
Peaxi162Scf00740g00517.1
Peaxi162Scf00665g00340.1
Peaxi162Scf00403g00524.1
Peaxi162Scf00618g00615.1
Peaxi162Scf00450g00859.1
Peaxi162Scf00130g00521.1
Peaxi162Scf00689g00421.1
Peaxi162Scf00228g00036.1
Peaxi162Scf00705g00018.1
Peaxi162Scf00015g00122.1
Peaxi162Scf00015g00432.1
Peaxi162Scf02095g00010.1
Peaxi162Scf00016g00223.1
Peaxi162Scf00015g00446.1
Peaxi162Scf00347g01020.1
Peaxi162Scf00732g00236.1
Peaxi162Scf00011g00203.1
Peaxi162Scf00433g00099.1
Peaxi162Scf00120g00023.1
Peaxi162Scf00001g00481.1
Peaxi162Scf00020g00421.1
Peaxi162Scf00175g00329.1
Peaxi162Scf00074g01615.1
Peaxi162Scf00378g00112.1
Peaxi162Scf01114g00116.1
Peaxi162Scf00320g00121.1
Peaxi162Scf00701g00515.1
Peaxi162Scf00009g00299.1
Peaxi162Scf00850g00009.1
Peaxi162Scf00492g00012.1
Peaxi162Scf01128g00111.1
Peaxi162Scf00245g00710.1
Peaxi162Scf00128g00166.1
Peaxi162Scf00525g00614.1
Peaxi162Scf00078g00011.1
Peaxi162Scf00062g02014.1
Peaxi162Scf00076g00074.1
Peaxi162Scf00583g00232.1
Peaxi162Scf00776g00115.1
Peaxi162Scf00140g01121.1
Peaxi162Scf00413g00088.1
Peaxi162Scf00064g00132.1
Peaxi162Scf00442g00526.1
Peaxi162Scf00003g03230.1
Peaxi162Scf00447g00058.1
Peaxi162Scf00201g00424.1
Peaxi162Scf00634g00053.1
Peaxi162Scf00038g00920.1
Peaxi162Scf00014g00613.1
Peaxi162Scf00167g00732.1
Peaxi162Scf00038g00733.1
Peaxi162Scf00016g02428.1
Peaxi162Scf00164g00008.1
Peaxi162Scf00003g02335.1
Peaxi162Scf00474g00612.1
Peaxi162Scf00036g00225.1
Peaxi162Scf00066g00179.1
Peaxi162Scf01313g00116.1
Peaxi162Scf00202g02025.1
Peaxi162Scf00072g00615.1
Peaxi162Scf00100g00024.1
Peaxi162Scf00896g00010.1
Peaxi162Scf00075g01421.1
Peaxi162Scf00365g00410.1
Peaxi162Scf00475g00418.1
Peaxi162Scf00946g00041.1
Peaxi162Scf00882g00017.1
Peaxi162Scf01042g00028.1
Peaxi162Scf00696g00013.1
Peaxi162Scf00031g00073.1
Peaxi162Scf00131g00122.1
Peaxi162Scf00442g00014.1
Peaxi162Scf00538g00613.1
Peaxi162Scf00367g00055.1
Peaxi162Scf00382g00712.1
Peaxi162Scf00122g00211.1
Peaxi162Scf00009g00431.1
Peaxi162Scf00599g00115.1
Peaxi162Scf00444g00525.1
Peaxi162Scf00374g00734.1
Peaxi162Scf00017g03136.1
Peaxi162Scf00002g01511.1
Peaxi162Scf00486g00026.1
Peaxi162Scf00655g00328.1
Peaxi162Scf00791g00023.1
Peaxi162Scf00032g00309.1
Peaxi162Scf00953g00415.1
Peaxi162Scf00141g00093.1
Peaxi162Scf00082g00151.1
Peaxi162Scf00876g00018.1
Peaxi162Scf00324g00529.1
Peaxi162Scf00102g01722.1
Peaxi162Scf00281g00016.1
Peaxi162Scf00299g00347.1
Peaxi162Scf00665g00214.1
Peaxi162Scf00062g00313.1
Peaxi162Scf00381g00038.1
Peaxi162Scf00207g01412.1
Peaxi162Scf00695g00512.1
Peaxi162Scf01205g00183.1
Peaxi162Scf00128g00133.1
Peaxi162Scf00192g00019.1
Peaxi162Scf00047g01420.1
Peaxi162Scf00211g00079.1
Peaxi162Scf00016g00732.1
Peaxi162Scf00047g00921.1
Peaxi162Scf00128g01140.1
Peaxi162Scf00043g00076.1
Peaxi162Scf00066g00097.1
Peaxi162Scf00467g00017.1
Peaxi162Scf00328g00218.1
Peaxi162Scf00097g00171.1
Peaxi162Scf00583g00221.1
Peaxi162Scf00069g01510.1
Peaxi162Scf00780g00039.1
Peaxi162Scf00985g00422.1
Peaxi162Scf00362g00134.1
Peaxi162Scf00629g00121.1
Peaxi162Scf00757g00421.1
Peaxi162Scf00809g00110.1
Peaxi162Scf00092g00324.1
Peaxi162Scf00005g00118.1
Peaxi162Scf00984g00024.1
Peaxi162Scf01526g00017.1
Peaxi162Scf00042g02725.1
Peaxi162Scf00015g00248.1
Peaxi162Scf00000g00791.1
Peaxi162Scf00580g00420.1
Peaxi162Scf00014g00025.1
Peaxi162Scf00109g00019.1
Peaxi162Scf01079g00219.1
Peaxi162Scf00362g00360.1
Peaxi162Scf00519g00423.1
Peaxi162Scf00398g00725.1
Peaxi162Scf00535g00734.1
Peaxi162Scf00875g00019.1
Peaxi162Scf00436g00013.1
Peaxi162Scf00818g00126.1
Peaxi162Scf00469g00410.1
Peaxi162Scf00189g00119.1
Peaxi162Scf00263g01312.1
Peaxi162Scf00098g00112.1
Peaxi162Scf00921g00021.1
Peaxi162Scf00444g00618.1
Peaxi162Scf00017g00122.1
Peaxi162Scf00128g01758.1
Peaxi162Scf00089g00111.1
Peaxi162Scf00517g00422.1
Peaxi162Scf00177g00918.1
Peaxi162Scf00409g00422.1
Peaxi162Scf00046g00418.1
Peaxi162Scf00097g00159.1
Peaxi162Scf00305g00056.1
Peaxi162Scf00189g00003.1
Peaxi162Scf00044g00221.1
Peaxi162Scf00179g00219.1
Peaxi162Scf00310g00043.1
Peaxi162Scf01416g00014.1
Peaxi162Scf01064g00021.1
Peaxi162Scf00842g00328.1
Peaxi162Scf00570g00059.1
Peaxi162Scf00267g00131.1
Peaxi162Scf00073g02118.1
Peaxi162Scf00345g00124.1
Peaxi162Scf00095g00131.1
Peaxi162Scf00957g00227.1
Peaxi162Scf00444g00859.1
Peaxi162Scf00634g00013.1
Peaxi162Scf00117g00113.1
Peaxi162Scf00284g00228.1
Peaxi162Scf00362g00511.1
Peaxi162Scf01082g00111.1
Peaxi162Scf00029g02515.1
Peaxi162Scf00038g02452.1
Peaxi162Scf00004g00036.1
Peaxi162Scf00051g01516.1
Peaxi162Scf00065g90118.1
Peaxi162Scf00801g00061.1
Peaxi162Scf01003g00015.1
Peaxi162Scf00424g00034.1
Peaxi162Scf00970g00006.1
Peaxi162Scf00123g00068.1
Peaxi162Scf00110g00013.1
Peaxi162Scf00295g00016.1
Peaxi162Scf00286g00539.1
Peaxi162Scf00939g00215.1
Peaxi162Scf00393g00041.1
Peaxi162Scf00195g00836.1
Peaxi162Scf00541g00629.1
Peaxi162Scf00364g00057.1
Peaxi162Scf00111g00316.1
Peaxi162Scf00109g00112.1
Peaxi162Scf00076g00615.1
Peaxi162Scf00769g00043.1
Peaxi162Scf00069g01724.1
Peaxi162Scf02135g00019.1
Peaxi162Scf00684g00227.1
Peaxi162Scf00140g01119.1
Peaxi162Scf00139g00714.1
Peaxi162Scf00575g00039.1
Peaxi162Scf00684g00230.1
Peaxi162Scf00045g02134.1
Peaxi162Scf00026g03012.1
Peaxi162Scf00391g00048.1
Peaxi162Scf00057g00420.1
Peaxi162Scf00040g00423.1
Peaxi162Scf00362g00249.1
Peaxi162Scf00271g00614.1
Peaxi162Scf01333g90016.1
Peaxi162Scf00141g00813.1
Peaxi162Scf00011g00627.1
Peaxi162Scf00132g01511.1
Peaxi162Scf00791g00313.1
Peaxi162Scf00558g00033.1
Peaxi162Scf00153g00189.1
Peaxi162Scf00047g00637.1
Peaxi162Scf00015g00243.1
Peaxi162Scf00493g00114.1
Peaxi162Scf00198g00514.1
Peaxi162Scf00818g00326.1
Peaxi162Scf01400g00002.1
Peaxi162Scf00067g02524.1
Peaxi162Scf00047g02228.1
Peaxi162Scf00362g00638.1
Peaxi162Scf00066g00224.1
Peaxi162Scf00443g00612.1
Peaxi162Scf00139g01321.1
Peaxi162Scf00100g00023.1
Peaxi162Scf00588g00051.1
Peaxi162Scf00027g00021.1
Peaxi162Scf01372g00041.1
Peaxi162Scf00188g00718.1
Peaxi162Scf00857g00009.1
Peaxi162Scf01242g00022.1
Peaxi162Scf00943g00418.1
Peaxi162Scf00009g00812.1
Peaxi162Scf00071g00943.1
Peaxi162Scf00263g01017.1
Peaxi162Scf00079g00194.1
Peaxi162Scf00007g00285.1
Peaxi162Scf01211g00016.1
Peaxi162Scf00856g00015.1
Peaxi162Scf00004g01815.1
Peaxi162Scf00629g00316.1
Peaxi162Scf00035g00202.1
Peaxi162Scf00270g00071.1
Peaxi162Scf00032g02617.1
Peaxi162Scf00060g00061.1
Peaxi162Scf01329g00017.1
Peaxi162Scf00680g00121.1
Peaxi162Scf00915g00123.1
Peaxi162Scf00171g00732.1
Peaxi162Scf02201g00003.1
Peaxi162Scf00618g00025.1
Peaxi162Scf00170g00819.1
Peaxi162Scf00003g03827.1
Peaxi162Scf00220g01015.1
Peaxi162Scf00129g01335.1
Peaxi162Scf00083g00082.1
Peaxi162Scf00057g00136.1
Peaxi162Scf01205g00034.1
Peaxi162Scf00035g02217.1
Peaxi162Scf00254g00311.1
Peaxi162Scf00221g00002.1
Peaxi162Scf00171g00822.1
Peaxi162Scf00942g00131.1
Peaxi162Scf00950g00007.1
Peaxi162Scf00073g00235.1
Peaxi162Scf01347g00135.1
Peaxi162Scf00446g00018.1
Peaxi162Scf00156g01212.1
Peaxi162Scf00584g00015.1
Peaxi162Scf00655g00114.1
Peaxi162Scf00352g00097.1
Peaxi162Scf00799g00025.1
Peaxi162Scf00444g00021.1
Peaxi162Scf00117g00122.1
Peaxi162Scf00891g00125.1
Peaxi162Scf00192g00524.1
Peaxi162Scf00129g00042.1
Peaxi162Scf01274g00011.1
Peaxi162Scf00001g00333.1
Peaxi162Scf01509g00012.1
Peaxi162Scf00121g01412.1
Peaxi162Scf00771g00032.1
Peaxi162Scf00740g00124.1
Peaxi162Scf00271g00733.1
Peaxi162Scf00057g00224.1
Peaxi162Scf00002g01621.1
Peaxi162Scf00080g00036.1
Peaxi162Scf00178g00039.1
Peaxi162Scf00324g00815.1
Peaxi162Scf00016g00836.1
Peaxi162Scf00064g01429.1
Peaxi162Scf01052g00023.1
Peaxi162Scf00069g00163.1
Peaxi162Scf00647g00321.1
Peaxi162Scf00032g00213.1
Peaxi162Scf00235g00011.1
Peaxi162Scf00089g01438.1
Peaxi162Scf00498g00723.1
Peaxi162Scf01242g00028.1
Peaxi162Scf00059g00129.1
Peaxi162Scf00130g00620.1
Peaxi162Scf00026g00288.1
Peaxi162Scf00156g00061.1
Peaxi162Scf00878g00111.1
Peaxi162Scf00066g01220.1
Peaxi162Scf00192g00521.1
Peaxi162Scf00361g00910.1
Peaxi162Scf00385g01219.1
Peaxi162Scf00117g00916.1
Peaxi162Scf00057g00144.1
Peaxi162Scf00128g01124.1
Peaxi162Scf00230g00812.1
Peaxi162Scf00156g00619.1
Peaxi162Scf00113g01817.1
Peaxi162Scf01168g00117.1
Peaxi162Scf00225g00034.1
Peaxi162Scf00152g00729.1
Peaxi162Scf00223g01424.1
Peaxi162Scf00408g00044.1
Peaxi162Scf00110g00117.1
Peaxi162Scf00053g00203.1
Peaxi162Scf00585g00115.1
Peaxi162Scf01022g00110.1
Peaxi162Scf00006g00522.1
Peaxi162Scf00171g00031.1
Peaxi162Scf00057g00084.1
Peaxi162Scf00165g00128.1
Peaxi162Scf00218g00013.1
Peaxi162Scf00536g00415.1
Peaxi162Scf00987g00058.1
Peaxi162Scf00343g00064.1
Peaxi162Scf00231g00034.1
Peaxi162Scf01514g00025.1
Peaxi162Scf00039g00913.1
Peaxi162Scf00011g00526.1
Peaxi162Scf00784g00044.1
Peaxi162Scf00429g00017.1
Peaxi162Scf00716g00018.1
Peaxi162Scf00745g00819.1
Peaxi162Scf00032g00035.1
Peaxi162Scf00046g00228.1
Peaxi162Scf00428g00211.1
Peaxi162Scf00231g00332.1
Peaxi162Scf00911g00010.1
Peaxi162Scf00767g00044.1
Peaxi162Scf00423g00729.1
Peaxi162Scf00962g00024.1
Peaxi162Scf00004g02221.1
Peaxi162Scf00450g00085.1
Peaxi162Scf00444g00317.1
Peaxi162Scf00080g01724.1
Peaxi162Scf00745g00052.1
Peaxi162Scf00475g00117.1
Peaxi162Scf00017g02521.1
Peaxi162Scf00565g00310.1
Peaxi162Scf00904g00463.1
Peaxi162Scf00139g00825.1
Peaxi162Scf00646g00323.1
Peaxi162Scf00166g01214.1
Peaxi162Scf00116g00106.1
Peaxi162Scf00051g00621.1
Peaxi162Scf00488g00063.1
Peaxi162Scf00169g00094.1
Peaxi162Scf00071g00829.1
Peaxi162Scf00309g00334.1
Peaxi162Scf00946g00053.1
Peaxi162Scf00101g01412.1
Peaxi162Scf00024g00271.1
Peaxi162Scf00131g00081.1
Peaxi162Scf00011g01641.1
Peaxi162Scf00517g00317.1
Peaxi162Scf00245g00320.1
Peaxi162Scf00264g00414.1
Peaxi162Scf00146g00413.1
Peaxi162Scf00469g00530.1
Peaxi162Scf00152g00737.1
Peaxi162Scf00017g00816.1
Peaxi162Scf00550g00448.1
Peaxi162Scf00110g01921.1
Peaxi162Scf00101g01521.1
Peaxi162Scf00701g00210.1
Peaxi162Scf00338g00230.1
Peaxi162Scf00078g00543.1
Peaxi162Scf00362g00546.1
Peaxi162Scf00385g00068.1
Peaxi162Scf00301g00621.1
Peaxi162Scf00005g05112.1
Peaxi162Scf00009g00333.1
Peaxi162Scf00009g00113.1
Peaxi162Scf00171g01023.1
Peaxi162Scf00057g00322.1
Peaxi162Scf00491g00089.1
Peaxi162Scf00026g00203.1
Peaxi162Scf00249g01214.1
Peaxi162Scf00515g00517.1
Peaxi162Scf00314g01028.1
Peaxi162Scf01003g00014.1
Peaxi162Scf00386g00414.1
Peaxi162Scf00241g01212.1
Peaxi162Scf00001g00433.1
Peaxi162Scf00179g00215.1
Peaxi162Scf00223g00008.1
Peaxi162Scf00045g00323.1
Peaxi162Scf00159g00044.1
Peaxi162Scf01149g00312.1
Peaxi162Scf00011g00427.1
Peaxi162Scf00071g00438.1
Peaxi162Scf00008g03715.1
Peaxi162Scf00384g00046.1
Peaxi162Scf00799g00218.1
Peaxi162Scf00380g00518.1
Peaxi162Scf00309g00120.1
Peaxi162Scf00647g00131.1
Peaxi162Scf00074g00082.1
Peaxi162Scf00123g01731.1
Peaxi162Scf00169g00223.1
Peaxi162Scf00017g03280.1
Peaxi162Scf00204g00614.1
Peaxi162Scf00226g00097.1
Peaxi162Scf00658g00838.1
Peaxi162Scf00375g01018.1
Peaxi162Scf00351g00225.1
Peaxi162Scf00136g00153.1
Peaxi162Scf00344g00182.1
Peaxi162Scf00395g00318.1
Peaxi162Scf01248g00212.1
Peaxi162Scf00452g00008.1
Peaxi162Scf00877g00129.1
Peaxi162Scf00263g00028.1
Peaxi162Scf00073g00181.1
Peaxi162Scf00468g00722.1
Peaxi162Scf00474g00521.1
Peaxi162Scf00195g01019.1
Peaxi162Scf00501g00124.1
Peaxi162Scf00925g00327.1
Peaxi162Scf00242g00225.1
Peaxi162Scf00089g01334.1
Peaxi162Scf00442g00415.1
Peaxi162Scf00069g01326.1
Peaxi162Scf00876g00219.1
Peaxi162Scf00691g00003.1
Peaxi162Scf00335g00076.1
Peaxi162Scf00003g00611.1
Peaxi162Scf00164g00612.1
Peaxi162Scf00474g00008.1
Peaxi162Scf00047g02131.1
Peaxi162Scf00179g00222.1
Peaxi162Scf00007g00318.1
Peaxi162Scf00195g01020.1
Peaxi162Scf01216g00045.1
Peaxi162Scf00016g01935.1
Peaxi162Scf01312g00064.1
Peaxi162Scf00062g02314.1
Peaxi162Scf00936g00034.1
Peaxi162Scf00423g00076.1
Peaxi162Scf00680g00630.1
Peaxi162Scf00000g00285.1
Peaxi162Scf00114g00310.1
Peaxi162Scf00054g01111.1
Peaxi162Scf00150g00913.1
Peaxi162Scf00065g00021.1
Peaxi162Scf00275g00077.1
Peaxi162Scf00326g00089.1
Peaxi162Scf00174g01621.1
Peaxi162Scf00071g00940.1
Peaxi162Scf00095g00411.1
Peaxi162Scf00086g00432.1
Peaxi162Scf00359g00106.1
Peaxi162Scf00304g00619.1
Peaxi162Scf00528g00045.1
Peaxi162Scf00189g00101.1
Peaxi162Scf00904g00119.1
Peaxi162Scf00192g00085.1
Peaxi162Scf00016g02426.1
Peaxi162Scf00358g00029.1
Peaxi162Scf00102g01748.1
Peaxi162Scf00164g00522.1
Peaxi162Scf00833g00411.1
Peaxi162Scf00542g00012.1
Peaxi162Scf00635g00716.1
Peaxi162Scf00013g00321.1
Peaxi162Scf00488g00003.1
Peaxi162Scf00089g01021.1
Peaxi162Scf00087g00222.1
Peaxi162Scf00784g00035.1
Peaxi162Scf00439g00527.1
Peaxi162Scf00896g00009.1
Peaxi162Scf01412g00004.1
Peaxi162Scf00364g00017.1
Peaxi162Scf00392g00732.1
Peaxi162Scf00798g00034.1
Peaxi162Scf00170g00820.1
Peaxi162Scf00029g02525.1
Peaxi162Scf00966g00122.1
Peaxi162Scf00011g00209.1
Peaxi162Scf00218g00419.1
Peaxi162Scf00428g00318.1
Peaxi162Scf00878g00014.1
Peaxi162Scf00139g00112.1
Peaxi162Scf00324g00334.1
Peaxi162Scf00347g00020.1
Peaxi162Scf00140g00015.1
Peaxi162Scf00020g90235.1
Peaxi162Scf00528g00517.1
Peaxi162Scf00393g00098.1
Peaxi162Scf01132g00135.1
Peaxi162Scf00205g01128.1
Peaxi162Scf00546g00115.1
Peaxi162Scf00658g00065.1
Peaxi162Scf00154g00092.1
Peaxi162Scf00552g00512.1
Peaxi162Scf00526g00719.1
Peaxi162Scf00069g02247.1
Peaxi162Scf00394g00814.1
Peaxi162Scf00331g01115.1
Peaxi162Scf00575g00058.1
Peaxi162Scf00784g00029.1
Peaxi162Scf00089g00119.1
Peaxi162Scf00253g01317.1
Peaxi162Scf00102g00168.1
Peaxi162Scf00016g01533.1
Peaxi162Scf00235g00521.1
Peaxi162Scf00155g00022.1
Peaxi162Scf00400g00105.1
Peaxi162Scf00892g00121.1
Peaxi162Scf00375g00615.1
Peaxi162Scf00129g00014.1
Peaxi162Scf00347g00417.1
Peaxi162Scf00895g00211.1
Peaxi162Scf00130g00911.1
Peaxi162Scf00904g00320.1
Peaxi162Scf00413g00514.1
Peaxi162Scf00351g00818.1
Peaxi162Scf01026g00023.1
Peaxi162Scf01078g00032.1
Peaxi162Scf00128g00012.1
Peaxi162Scf00218g00417.1
Peaxi162Scf00947g00421.1
Peaxi162Scf00006g00353.1
Peaxi162Scf00081g00214.1
Peaxi162Scf00222g00117.1
Peaxi162Scf00033g03016.1
Peaxi162Scf00128g00314.1

## Sheet: Supp Table 7
Supplementary Table 7. Genetic distance between ChiA1 and MYB-FL analyzed by an F2 population of 369 individuals. A, P. axillaris; E, P. exserta; H, heterozygous.
Plant number	ChiA1	MYB-FL	Recombination
1	A	A	No
2	H	H	No
3	H	H	No
4	E	E	No
5	E	E	No
6	H	H	No
7	H	H	No
8	H	H	No
9	E	E	No
10	A	A	No
11	H	H	No
12	H	H	No
13	A	A	No
14	H	H	No
15	H	H	No
16	A	A	No
17	H	H	No
18	H	H	No
19	E	E	No
20	H	H	No
21	E	E	No
22	H	H	No
23	H	H	No
24	H	H	No
25	E	E	No
26	E	E	No
27	H	H	No
28	H	H	No
29	E	E	No
30	H	H	No
31	H	H	No
32	H	H	No
33	H	H	No
34	A	A	No
35	H	H	No
36	H	H	No
37	A	A	No
38	H	H	No
39	H	H	No
40	A	A	No
41	H	H	No
42	H	H	No
43	H	H	No
44	H	H	No
45	A	A	No
46	H	H	No
47	H	H	No
48	H	E	Yes
49	H	H	No
50	E	E	No
51	A	A	No
52	A	A	No
53	E	E	No
54	E	E	No
55	H	H	No
56	H	H	No
57	H	H	No
58	A	A	No
59	A	A	No
60	E	E	No
61	A	A	No
62	H	H	No
63	H	H	No
64	H	H	No
65	H	H	No
66	H	H	No
67	H	H	No
68	E	E	No
69	H	H	No
70	E	E	No
71	H	H	No
72	A	A	No
73	H	H	No
74	E	E	No
75	E	E	No
76	H	H	No
77	A	A	No
78	H	H	No
79	H	H	No
80	H	H	No
81	A	A	No
82	A	A	No
83	E	E	No
84	H	H	No
85	H	H	No
86	H	H	No
87	H	H	No
88	A	H	Yes
89	A	A	No
90	A	A	No
91	H	H	No
92	A	A	No
93	H	H	No
94	A	A	No
95	H	H	No
96	H	H	No
97	H	H	No
98	H	H	No
99	E	E	No
100	H	H	No
101	A	A	No
102	H	H	No
103	E	E	No
104	A	A	No
105	H	H	No
107	E	E	No
108	A	A	No
109	E	E	No
110	E	E	No
111	H	H	No
112	E	E	No
113	H	H	No
114	H	H	No
115	E	E	No
116	H	H	No
117	H	H	No
118	H	H	No
119	H	H	No
120	H	H	No
121	H	H	No
122	H	H	No
123	E	E	No
124	H	H	No
125	H	H	No
127	H	H	No
128	H	H	No
129	H	H	No
130	H	H	No
131	H	H	No
132	H	H	No
133	H	H	No
134	A	A	No
135	H	H	No
136	E	E	No
137	H	H	No
138	H	H	No
139	H	H	No
140	E	E	No
141	A	A	No
142	E	E	No
144	E	E	No
146	H	H	No
147	E	E	No
148	H	H	No
149	A	A	No
150	A	A	No
151	E	E	No
152	H	H	No
153	H	H	No
154	H	H	No
155	A	A	No
156	A	A	No
157	H	H	No
158	H	H	No
159	E	E	No
160	H	H	No
161	H	H	No
162	E	E	No
163	H	H	No
164	H	H	No
165	A	A	No
166	E	E	No
167	E	E	No
168	E	E	No
169	H	H	No
170	E	E	No
171	A	A	No
172	H	H	No
173	H	H	No
174	H	H	No
175	H	H	No
176	H	H	No
177	A	A	No
178	A	A	No
179	H	H	No
180	A	A	No
181	A	A	No
183	H	H	No
184	E	E	No
185	A	A	No
186	H	H	No
187	H	H	No
188	A	A	No
189	E	E	No
190	A	A	No
191	H	H	No
192	H	H	No
194	A	A	No
195	E	E	No
196	H	H	No
197	E	E	No
198	H	H	No
199	A	A	No
200	H	H	No
202	H	H	No
203	H	H	No
204	H	H	No
205	H	H	No
207	H	H	No
208	E	E	No
210	H	H	No
211	H	H	No
212	A	A	No
213	H	H	No
214	E	E	No
215	H	H	No
216	H	A	Yes
217	H	H	No
218	H	H	No
219	H	H	No
220	A	A	No
221	A	A	No
222	H	H	No
223	H	H	No
224	A	A	No
225	H	H	No
226	H	H	No
227	H	H	No
228	H	H	No
229	A	A	No
230	E	E	No
233	E	E	No
234	E	E	No
235	H	H	No
236	H	H	No
237	H	H	No
238	E	E	No
239	H	E	Yes
240	H	H	No
241	H	H	No
242	H	H	No
243	A	A	No
244	H	H	No
245	H	H	No
246	A	A	No
248	H	H	No
249	H	H	No
250	E	E	No
251	E	E	No
252	A	A	No
253	E	E	No
254	A	A	No
255	H	H	No
256	E	E	No
257	E	E	No
258	E	E	No
259	E	E	No
260	H	H	No
261	H	H	No
262	A	A	No
263	A	A	No
264	A	A	No
265	E	E	No
266	H	H	No
267	E	E	No
268	H	H	No
269	A	A	No
270	H	H	No
271	H	H	No
273	A	A	No
274	H	H	No
275	H	H	No
276	H	H	No
277	H	H	No
278	A	A	No
279	E	E	No
280	H	H	No
281	H	H	No
282	E	E	No
283	H	H	No
284	A	A	No
285	H	H	No
287	A	A	No
288	H	H	No
289	H	H	No
290	E	E	No
291	H	H	No
292	H	H	No
293	H	H	No
294	H	H	No
295	H	H	No
296	H	H	No
297	A	A	No
298	A	A	No
299	A	A	No
300	H	H	No
301	H	H	No
302	A	A	No
303	H	H	No
304	H	H	No
305	H	H	No
306	H	H	No
307	H	H	No
308	A	A	No
309	H	H	No
310	E	E	No
311	H	H	No
312	A	A	No
313	H	H	No
314	H	H	No
315	H	H	No
316	H	H	No
317	H	H	No
318	H	H	No
319	H	H	No
320	H	H	No
321	E	E	No
322	E	E	No
323	H	H	No
324	A	A	No
325	H	H	No
326	H	H	No
327	H	H	No
328	H	H	No
329	E	E	No
330	H	H	No
331	H	H	No
332	E	E	No
333	H	H	No
334	E	E	No
335	H	H	No
336	A	H	Yes
337	H	H	No
338	H	H	No
339	E	E	No
340	H	H	No
341	H	H	No
342	E	E	No
343	H	H	No
344	A	A	No
345	E	E	No
346	E	E	No
347	E	E	No
348	H	H	No
349	H	H	No
350	H	H	No
351	H	H	No
352	H	H	No
353	H	H	No
354	A	A	No
355	A	A	No
356	E	E	No
357	H	H	No
358	H	H	No
359	E	E	No
360	H	H	No
361	H	H	No
362	A	A	No
363	H	H	No
364	H	H	No
365	H	H	No
366	H	H	No
367	H	H	No
368	E	H	Yes
369	H	H	No
370	H	H	No
371	H	H	No
372	E	E	No
373	H	H	No
374	H	H	No
375	A	A	No
376	H	H	No
377	A	A	No
378	A	A	No
379	H	H	No
381	H	H	No
382	H	H	No
383	E	E	No
384	A	A	No
Total			Rec ChiAb-MYB-FL
369			6
			0.0162602
			1.63 cM

## Sheet: Supp Table 8
Supplementary Table 8. Gene ID and coordinates of the genes used in the microsynteny analysis.
Gene	P. axillaris N	S. lycopersicum	S. tuberosum
ChiA1 Peaxi162Scf00403g00840.1	Chr2:125770325-125785478	SL4.0ch05:59492020-59493654	ST4.03ch05:44304893-44305443
Peaxi162Scf00403g00716.1	Chr2:125697221-125703032	SL4.0ch05:59652027-59657020	ST4.03ch05:44436204-44437039
Peaxi162Scf00403g00072.1	Chr2:125717689-125719328	SL4.0ch05:59634348-59638649	ST4.03ch05:44420394-44420851
Peaxi162Scf00403g00844.1	Chr2:125792040-125793467	SL4.0ch05:59469256-59470751	ST4.03ch05:44242807-44244233
Peaxi162Scf00403g00088.1	Chr2:125862869-125866329	SL4.0ch05:59267208-59270525	ST4.03ch05:44218020-44218856
MYB-FL Peaxi162Scf00886g00028.1	Chr2:111714315-111717687	SL4.0ch12:60534949-60537487	ST4.03ch01:2522491-2522684

## Sheet: Supp Table 9
Supplementary Table 9. Detailed information of individuals in the P. exserta wild accessions. Ax: P. axillaris; Ex: P. exserta.
Plant number	ChiA1 genotype (nonsense mutation)	Date and location of collection	Coordinate
P. exse 11	Ex	November 2002, Guaritas, Minas do Camaquã/RS, pto 47	-30.8367,-53.5047
P. exse 12	Ex	November 2002, Guaritas, Minas do Camaquã/RS, pto 47	-30.8367,-53.5047
P. exse 13	Ex	November 2002, Guaritas, Minas do Camaquã/RS, pto 47	-30.8367,-53.5047
P. exse 14	Ex	November 2002, Guaritas, Minas do Camaquã/RS, pto 47	-30.8367,-53.5047
P. exse 15	Ex	November 2002, Guaritas, Minas do Camaquã/RS, pto 47	-30.8367,-53.5047
P. exse 16	Ex	November 2002, Guaritas, Minas do Camaquã/RS, pto 47	-30.8367,-53.5047
P. exse 20	Ex	November 2002, Guaritas, Minas do Camaquã/RS, pto 48	-30.9678,-53.5953
P. exse 22	Ex	November 2002, Guaritas, Minas do Camaquã/RS, pto 48	-30.9678,-53.5953
P. exse 27	Ex	November 2002, Guaritas, Minas do Camaquã/RS, pto 48	-30.9678,-53.5953
P. exse 28	Het	November 2002, Guaritas, Minas do Camaquã/RS, pto 48	-30.9678,-53.5953
P. exse 31	Ex	November 2002, Guaritas, Minas do Camaquã/RS, pto 48	-30.9678,-53.5953
P. exse 33	Ex	November 2002, Guaritas, Minas do Camaquã/RS, pto 48	-30.9678,-53.5953
P. exse 35	Ex	November 2002, Guaritas, Minas do Camaquã/RS, pto 49	-30.8319,-53.5025
P. exse 36	Ex	November 2002, Guaritas, Minas do Camaquã/RS, pto 49	-30.8319,-53.5025
P. exse 39	Ex	November 2002, Guaritas, Minas do Camaquã/RS, pto 50	-30.8308,-53.5022
P. exse 40	Ex	November 2002, Guaritas, Minas do Camaquã/RS, pto 50	-30.8308,-53.5022
P. exse 41	Ex	November 2002, Guaritas, Minas do Camaquã/RS, pto 50	-30.8308,-53.5022
P. exse 42	Ex	November 2002, Guaritas, Minas do Camaquã/RS, pto 51	-30.9728,-53.6053
P. exse 43	Ex	November 2002, Guaritas, Minas do Camaquã/RS, pto 51	-30.9728,-53.6053
P. exse 47	Ex	November 2002, Guaritas, Minas do Camaquã/RS, pto 48	-30.9678,-53.5953
P. exse 52	Ex	November 2002, Guaritas, Minas do Camaquã/RS, pto 54	-29.9369,-56.0722
P. exse 54	Ex	November 2002, Guaritas, Minas do Camaquã/RS, pto 54	-29.9369,-56.0722
P. exse 56	Ex	December 2002, Pedra da Cruz, Minas do Camaquã/RS, pto 60	-30.8967,-53.4211
P. exse 57	Ex	December 2002, Pedra da Cruz, Minas do Camaquã/RS, pto 60	-30.8967,-53.4211
P. exse 58	Ax	December 2002, Pedra da Cruz, Minas do Camaquã/RS, pto 60	-30.8967,-53.4211
P. exse 62	Ax	December 2007, Torrinhas, Pinheiro Machado/RS, pto 10	-31.225,-53.4975
P. exse 65	Ex	December 2007, Guaritas, Caçapava do Sul/RS, pto 15	-30.5681,-53.3883
P. exse 66	Ex	December 2007, Guaritas, Caçapava do Sul/RS, pto 15	-30.5681,-53.3883
P. exse 67	Ex	December 2007, Guaritas, Caçapava do Sul/RS, pto 15	-30.5681,-53.3883
P. exse 68	Ex	December 2007, Guaritas, Caçapava do Sul/RS, pto 15	-30.5681,-53.3883
P. exse 70	Ex	December 2007, Guaritas, Caçapava do Sul/RS, pto 15	-30.5681,-53.3883
P. exse 76	Ex	October 2008, Guaritas, Caçapava do Sul/RS, pto 18	-30.84,-53.5047
P. exse 82	Ex	October 2008, Guaritas, Caçapava do Sul/RS, pto 20	-30.8394,-53.5033
P. exse 83	Ex	October 2008, Guaritas, Caçapava do Sul/RS, pto 20	-30.8394,-53.5033
P. exse 84	Ex	October 2008, Guaritas, Caçapava do Sul/RS, pto 20	-30.8394,-53.5033
P. exse 86	Ex	October 2008, Guaritas, Caçapava do Sul/RS, pto 20	-30.8394,-53.5033
P. exse 90	Ax	October 2008, Guaritas, Caçapava do Sul/RS, pto 21	-30.8406,-53.5056
P. exse 95	Ex	October 2008, Guaritas, Caçapava do Sul/RS, pto 22	-30.2167,-59.3942
P. exse 98	Ex	November 2008, Guaritas, Caçapava do Sul, pto 39	-30.8444,-53.5197
P. exse 102	Ex	November 2008, Guaritas, Caçapava do Sul, pto 39	-30.8444,-53.5197
P. exse 110	Ex	November 2008, Guaritas, Caçapava do Sul, pto 41A	-30.8356,-53.5094
P. exse 113	Ex	November 2008, Guaritas, Caçapava do Sul, pto 41A	-30.8356,-53.5094
P. exse 115	Ex	November 2008, Guaritas, Caçapava do Sul, pto 41A	-30.8356,-53.5094
P. exse 116	Ex	November 2008, Guaritas, Caçapava do Sul, pto 41A	-30.8356,-53.5094
P. exse 117	Ex	November 2008, Guaritas, Caçapava do Sul, pto 41A	-30.8356,-53.5094
P. exse 131	Ax	November 2008, Guaritas, Caçapava do Sul, pto 42(A)	-30.8372,-53.5061
P. exse 132	Ex	November 2008, Guaritas, Caçapava do Sul, pto 42(A)	-30.8372,-53.5061
P. exse 133	Ex	November 2008, Guaritas, Caçapava do Sul, pto 42(A)	-30.8372,-53.5061
P. exse 134	Ex	November 2008, Guaritas, Caçapava do Sul, pto 42(A)	-30.8372,-53.5061
P. exse 136	Ex	November 2008, Guaritas, Caçapava do Sul, pto 42(B)	-30.8372,-53.5061
P. exse 138	Ex	November 2008, Guaritas, Caçapava do Sul, pto 42(B)	-30.8372,-53.5061
P. exse 142	Ex	November 2008, Guaritas, Caçapava do Sul, pto 42(B)	-30.8372,-53.5061
P. exse 143	Het	November 2008, Guaritas, Caçapava do Sul, pto 42(B)	-30.8372,-53.5061
P. exse 147	Ex	November 2008, Guaritas, Caçapava do Sul, pto 43	-30.8347,-53.5006
P. exse 148	Ex	November 2008, Guaritas, Caçapava do Sul, pto 43	-30.8347,-53.5006
P. exse 149	Ex	November 2008, Guaritas, Caçapava do Sul, pto 43	-30.8347,-53.5006
P. exse 150	Ex	November 2008, Guaritas, Caçapava do Sul, pto 43	-30.8347,-53.5006
P. exse 151	Ex	November 2008, Guaritas, Caçapava do Sul, pto 43	-30.8347,-53.5006
P. exse 152	Ex	November 2008, Guaritas, Caçapava do Sul, pto 43	-30.8347,-53.5006
P. exse 154	Ex	November 2008, Guaritas, Caçapava do Sul, pto 43	-30.8347,-53.5006
P. exse 155	Ex	November 2008, Guaritas, Caçapava do Sul, pto 43	-30.8347,-53.5006
P. exse 161	Ax	November 2008, Torrinhas, Pinheiro Machado, Sr. Liberato e Mauro, pto 62	-31.2275,-53.5086
P. exse 162	Ax	November 2008, Torrinhas, Pinheiro Machado, Sr. Liberato e Mauro, pto 62	-31.2275,-53.5086
P. exse 165	Het	November 2008, Torrinhas, Pinheiro Machado, Sr. Liberato e Mauro, pto 62	-31.2275,-53.5086
P. exse 168	Ax	November 2008, Torrinhas, Pinheiro Machado, Sr. Liberato e Mauro, pto 62	-31.2275,-53.5086
P. exse 176	Ex	November 2008, Torrinhas, Pinheiro Machado, Sr. Liberato e Mauro, pto 62	-31.2275,-53.5086
P. exse 182	Ax	November 2008, Torrinhas, Pinheiro Machado, Sr. Liberato e Mauro, pto 62	-31.2275,-53.5086
P. exse 184	Ax	November 2008, Torrinhas, Pinheiro Machado, Sr. Liberato e Mauro, pto 62	-31.2275,-53.5086
P. exse 185	Ax	November 2008, Torrinhas, Pinheiro Machado, Sr. Liberato e Mauro, pto 62	-31.2275,-53.5086
P. exse 187	Het	November 2008, Torrinhas, Pinheiro Machado, Sr. Liberato e Mauro, pto 62	-31.2275,-53.5086
P. exse 188	Ax	November 2008, Torrinhas, Pinheiro Machado, Sr. Liberato e Mauro, pto 62	-31.2275,-53.5086
P. exse 189	Ax	November 2008, Torrinhas, Pinheiro Machado, Sr. Liberato e Mauro, pto 62	-31.2275,-53.5086
P. exse 190	Ax	November 2008, Torrinhas, Pinheiro Machado, Sr. Liberato e Mauro, pto 62	-31.2275,-53.5086
P. exse 8	Ex		Lab accession
P. exse 9	Ex		Lab accession

## Sheet: Supp Table 10
Supplementary Table 10. Detailed information of individuals in the P. axillaris wild accessions. Ax: P. axillaris; Ex: P. exserta.
Plant number	ChiA1 genotype (nonsense mutation)	Date and/or location of collection	Coordinate
P. axil 21	Ax	13/11/02, Bagé-Santana do Livramento/ RS ponto 17.	-31.2175, -54.2813
P. axil 22	Ax	13/11/02, Bagé-Santana do Livramento/ RS ponto 17.	-31.2175, -54.2813
P. axil 23	Ax	13/11/02, Bagé-Santana do Livramento/ RS ponto 17.	-31.2175, -54.2813
P. axil 25	Ax	13/11/02, Bagé-Santana do Livramento/ RS ponto 17.	-31.2175, -54.2813
P. axil 27	Ax	13/11/02, Bagé-Santana do Livramento/ RS ponto 17.	-31.2175, -54.2813
P. axil 38	Ax	13/11/02, Santana do Livramento- Quaraí/ RS ponto 29.	-30.6153,-55.9397
P. axil 39	Ax	13/11/02, Santana do Livramento- Quaraí/ RS ponto 29.	-30.6153,-55.9397
P. axil 40	Ax	13/11/02, Santana do Livramento- Quaraí/ RS ponto 29.	-30.6153,-55.9397
P. axil 42	Ax	13/11/02, Santana do Livramento- Quaraí/ RS ponto 30.	-30.5744,-56.0639
P. axil 44	Ax	13/11/02, Santana do Livramento- Quaraí/ RS ponto 30.	-30.5744,-56.0639
P. axil 45	Ax	13/11/02, Santana do Livramento- Quaraí/ RS ponto 30.	-30.5744,-56.0639
P. axil 47	Ax	13/11/02, Santana do Livramento- Quaraí/ RS ponto 30.	-30.5744,-56.0639
P. axil 48	Ax	13/11/02, Santana do Livramento- Quaraí/ RS ponto 30.	-30.5744,-56.0639
P. axil 50	Ax	13/11/02, Santana do Livramento- Quaraí/ RS ponto 30.	-30.5744,-56.0639
P. axil 61	Ax	14/11/02, Quaraí - Uruguaiana/ RS poonto 34.	-30.3114,-56.4786
P. axil 62	Ax	14/11/02, Quaraí - Uruguaiana/ RS poonto 34.	-30.3114,-56.4786
P. axil 74	Ax	15/12/02, Pedra da Cruz, Minas do Camaquã/ RS ponto 60. (BHCB 76029)	-30.8967,-53.4211
P. axil 76	Ax	15/12/02, Pedra da Cruz, Minas do Camaquã/ RS ponto 60. (BHCB 76029)	-30.8967,-53.4211
P. axil 77	Het	15/12/02, Pedra da Cruz, Minas do Camaquã/ RS ponto 60. (BHCB 76029)	-30.8967,-53.4211
P. axil 87	Ax	28/09/03, BR 290, Uruguaiana/ RS.	NA
P. axil 90	Ax	28/09/03, BR 290, Uruguaiana/ RS.	NA
P. axil 91	Ax	28/09/03, BR 290, Uruguaiana/ RS.	NA
P. axil 94	Ax	06/10/06, BR 293 - entre Dom Pedrito e Bagé, a cerca de 30km de Bagé.	-31.1608,-54.3586
P. axil 95	Ax	06/10/06, BR 293 - entre Dom Pedrito e Bagé, a cerca de 30km de Bagé.	-31.1608,-54.3586
P. axil 96	Ax	06/10/06, BR 293 - entre Dom Pedrito e Bagé, a cerca de 30km de Bagé.	-31.1608,-54.3586
P. axil 97	Ax	06/10/06, BR 293 - entre Dom Pedrito e Bagé, a cerca de 30km de Bagé.	-31.1608,-54.3586
P. axil 98	Ax	06/10/06, BR 293 - entre Dom Pedrito e Bagé, a cerca de 30km de Bagé.	-31.1608,-54.3586
P. axil 99	Ax	06/10/06, BR 293 - entre Dom Pedrito e Bagé, a cerca de 30km de Bagé.	-31.1608,-54.3586
P. axil 100	Ax	06/10/06, BR 293 - entre Dom Pedrito e Bagé, a cerca de 30km de Bagé.	-31.1608,-54.3586
P. axil 101	Ax	06/10/06, BR 293 - entre Dom Pedrito e Bagé, a cerca de 30km de Bagé.	-31.1608,-54.3586
P. axil 122	Ax	04/10/06, Área de afloramento rochoso com solo alagado - margem direita do Rio Ibiroca, quase embaixo da ponto da BR 290. ponto 55	-30.0139,-56.2186
P. axil 123	Ax	04/10/06, Área de afloramento rochoso com solo alagado - margem direita do Rio Ibiroca, quase embaixo da ponto da BR 290	-30.0139,-56.2186
P. axil 124	Ax	04/10/06, Área de afloramento rochoso com solo alagado - margem direita do Rio Ibiroca, quase embaixo da ponto da BR 290	-30.0139,-56.2186
P. axil 125	Ax	04/10/06, Área de afloramento rochoso com solo alagado - margem direita do Rio Ibiroca, quase embaixo da ponto da BR 290	-30.0139,-56.2186
P. axil 128	Ax	04/10/06, BR 290 Sentido Alegrete- Uruguaiana, Km613	-29.9369,-56.0722
P. axil 139	Ax	04/10/06, Br290, em direção à Uruguaiana/Alegrete-RS, pto52	-29.8597,-55.9461
P. axil 140	Ax	04/10/06, Br290, em direção à Uruguaiana/Alegrete-RS, pto52	-29.8597,-55.9461
P. axil 141	Ax	04/10/06, Br290, em direção à Uruguaiana/Alegrete-RS, pto52	-29.8597,-55.9461
P. axil 142	Ax	04/10/06, Br290, em direção à Uruguaiana/Alegrete-RS, pto52	-29.8597,-55.9461
P. axil 143	Ax	04/10/06, Br290, em direção à Uruguaiana/Alegrete-RS, pto52	-29.8597,-55.9461
P. axil 145	Ax	04/10/06, Br290, em direção à Uruguaiana/Alegrete-RS, pto54	-29.9367,-56.0722
P. axil 147	Ax	04/10/06, Br290, em direção à Uruguaiana/Alegrete-RS, pto54	-29.9367,-56.0722
P. axil 148	Ax	04/10/06, Br290, em direção à Uruguaiana/Alegrete-RS, pto54	-29.9367,-56.0722
P. axil 153	Ax	Dezembro 2007, BR293, Hulha Negra/RS, pto11	-31.3933,-53.8214
P. axil 155	Ax	Dezembro 2007, BR293, Hulha Negra/RS, pto12	-31.3542,-53.9400
P.axil 187	Ax	04/10/08, Br 293, próximo a Bagé, ponto 14	-31.3908,-53.8356
P.axil 188	Ax	04/10/08, Br 293, próximo a Bagé, ponto 14	-31.3908,-53.8356
P.axil 190	Ax	04/10/08, Br 293, próximo a Bagé, ponto 14	-31.3908,-53.8356
P.axil 191	Ax	04/10/08, Br 293, próximo a Bagé, ponto 14	-31.3908,-53.8356
P.axil 192	Ax	04/10/08, Br 293, próximo a Bagé, ponto 15	-31.3639,-53.9267
P.axil 193	Ax	04/10/08, Br 293, próximo a Bagé, ponto 15	-31.3639,-53.9267
P.axil 195	Ax	04/10/08, Br 293, próximo a Bagé, ponto 15	-31.3639,-53.9267
P.axil 208	Ax	04/10/08, Br 293, próximo a Bagé, ponto 15	-31.3639,-53.9267
P.axil 232	Ax	04/10/08, Guaritas, torre 2, face exposta da torre, ponto 23 (=24)	-30.8367,-53.3394
P.axil 236	Ax	04/10/08, Guaritas, torre 2, face exposta da torre, ponto 23 (=24)	-30.8367,-53.3394
P.axil 237	Het	04/10/08, Guaritas, torre 2, face exposta da torre, ponto 23 (=24)	-30.8367,-53.3394
P.axil 241	Ax	19/11/08, rota 1 entrada para praia penino, Uruguai, pomto 8	-34.7644,-56.4069
P.axil 245	Ax	19/11/08, rota 1 entrada para praia penino, Uruguai, pomto 8	-34.7644,-56.4069
P.axil 259	Het	19/11/08, Entrada da cidade de salto, Uruguai, ponto 10	-31.4558,-57.905
P.axil 260	Ax	19/11/08, Entrada da cidade de salto, Uruguai, ponto 10	-31.4558,-57.905
P.axil 261	Ax	19/11/08, Entrada da cidade de salto, Uruguai, ponto 10	-31.4558,-57.905
P.axil 262	Ax	19/11/08, Entrada da cidade de salto, Uruguai, ponto 10	-31.4558,-57.905
P.axil 263	Ax	19/11/08, Entrada da cidade de salto, Uruguai, ponto 10	-31.4558,-57.905
P.axil 265	Ax	19/11/08, Entrada da cidade de salto, Uruguai, ponto 10	-31.4558,-57.905
P.axil 266	Ax	19/11/08, Entrada da cidade de salto, Uruguai, ponto 10	-31.4558,-57.905
P.axil 267	Ax	19/11/08, Entrada da cidade de salto, Uruguai, ponto 10	-31.4558,-57.905
P.axil 270	Ax	20/11/08, Uruguai, ponto 11	-31.3341,-57.3258
P.axil 271	Ax	20/11/08, Uruguai, ponto 11	-31.3341,-57.3258
P.axil 272	Ax	20/11/08, Uruguai, ponto 11	-31.3341,-57.3258
P.axil 273	Ax	20/11/08, Uruguai, ponto 11	-31.3341,-57.3258
P.axil 274	Ax	20/11/08, Uruguai, ponto 11	-31.3341,-57.3258
P.axil 275	Ax	20/11/08, Uruguai, ponto 11	-31.3341,-57.3258
P.axil 276	Ax	20/11/08, Uruguai, ponto 11	-31.3341,-57.3258
P.axil 277	Ax	20/11/08, Uruguai, ponto 11	-31.3341,-57.3258
P.axil 278	Ax	20/11/08, Uruguai, ponto 11	-31.3341,-57.3258
P.axil 279	Ax	20/11/08, Uruguai, ponto 11	-31.3341,-57.3258
P.axil 283	Ax	20/11/08, , Las Talas, km 89, Uruguai, ponto 12	-31.3125,-57.0925
P.axil 284	Ax	20/11/08, , Las Talas, km 89, Uruguai, ponto 12	-31.3125,-57.0925
P.axil 285	Ax	20/11/08, , Las Talas, km 89, Uruguai, ponto 12	-31.3125,-57.0925
P.axil 287	Ax	20/11/08, , Las Talas, km 89, Uruguai, ponto 12	-31.3125,-57.0925
P.axil 288	Ax	20/11/08, , Las Talas, km 89, Uruguai, ponto 12	-31.3125,-57.0925
P.axil 290	Ax	20/11/08, , Las Talas, km 89, Uruguai, ponto 12	-31.3125,-57.0925
P.axil 320	Ax	20/11/08, Uruguai, ponto 18	-30.5689,-56.6044
P.axil 321	Ax	20/11/08, Uruguai, ponto 18	-30.5689,-56.6044
P.axil 334	Ax	21/11/08, Praia de Britópolis, rio La Plata, ponto 21	-34.435,-57.2739
P.axil 335	Ax	21/11/08, Praia de Britópolis, rio La Plata, ponto 21	-34.435,-57.2739
P.axil 336	Ax	21/11/08, Praia de Britópolis, rio La Plata, ponto 21	-34.435,-57.2739
P.axil 338	Ax	21/11/08, Praia de Britópolis, rio La Plata, ponto 21	-34.435,-57.2739
P.axil 339	Ax	21/11/08, Praia de Britópolis, rio La Plata, ponto 21	-34.435,-57.2739
P.axil 340	Ax	21/11/08, Praia de Britópolis, rio La Plata, ponto 21	-34.435,-57.2739
P.axil 341	Ax	21/11/08, Praia de Britópolis, rio La Plata, ponto 21	-34.435,-57.2739
P.axil 342	Ax	21/11/08, Praia de Britópolis, rio La Plata, ponto 21	-34.435,-57.2739
P.axil 343	Ax	21/11/08, Praia de Britópolis, rio La Plata, ponto 21	-34.435,-57.2739
P.axil 344	Ax	21/11/08, Praia de Britópolis, rio La Plata, ponto 21	-34.435,-57.2739
P.axil 345	Ax	21/11/08, Praia de Britópolis, rio La Plata, ponto 21	-34.435,-57.2739
P.axil 348	Ax	21/11/08, Praia de Britópolis, rio La Plata, ponto 21	-34.435,-57.2739
P.axil 350	Ax	14/10/07, coleta pablo e viviana, Punta Ballena lado W, ponto 233	-34.9133,-55.0458
P.axil 351	Ax	14/10/07, coleta pablo e viviana, Punta Ballena lado W, ponto 233	-34.9133,-55.0458
P.axil 353	Ax	14/10/07, coleta pablo e viviana, Punta Ballena lado W, ponto 233	-34.9133,-55.0458
P.axil 357	Ax	14/10/07, coleta pablo e viviana, Punta Ballena lado W, ponto 233	-34.9133,-55.0458
P.axil 365	Ax	1/12/2007, Cabo Polonio, coleta Pablo e viviana (speroni, G.)	-34.4022,-53.7836
P.axil 370	Ax	1/12/2007, Cabo Polonio, coleta Pablo e viviana (speroni, G.)	-34.4022,-53.7836
P.axil 372	Ax	1/12/2007, Cabo Polonio, coleta Pablo e viviana (speroni, G.)	-34.4022,-53.7836
P.axil 383	Ax	19/11/07, Coleta Pablo e Viviana, uruguai, ponto 13	-34.0547,-53.8906
P.axil 391	Ax	19/11/07, coleta Pablo e viviana, uruguai, ponto 26	-34.9175,-54.974
P.axil 392	Ax	19/11/07, coleta Pablo e viviana, uruguai, ponto 26	-34.9175,-54.974
P.axil 396	Ax	19/11/07, coleta Pablo e viviana, uruguai, ponto 26	-34.9175,-54.974
P.axil 398	Ax	19/11/07, coleta Pablo e viviana, uruguai, ponto 26	-34.9175,-54.974
P.axil 422	Ax	19/11/07, Coleta Pablo e Viviana,Rota 10 km 172, uruguai, ponto 7	-34.8719,-54.7511
P.axil 425	Ax	19/11/07, Coleta Pablo e Viviana,Rota 10 km 172, uruguai, ponto 7	-34.8719,-54.7511
P.axil 426	Ax	19/11/07, Coleta Pablo e Viviana,Rota 10 km 172, uruguai, ponto 7	-34.8719,-54.7511
P.axil 428	Ax	19/11/07, Coleta Pablo e Viviana,Rota 10 km 172, uruguai, ponto 7	-34.8719,-54.7511
P.axil 456	Ax	19/11/07, Coleta Pablo e Viviana, Rota 9 km 203,5, uruguai, ponto 9	-34.5156,-54.345
P.axil 457	Ax	19/11/07, Coleta Pablo e Viviana, Rota 9 km 203,5, uruguai, ponto 9	-34.5156,-54.345
P.axil 459	Ax	19/11/07, Coleta Pablo e Viviana, Rota 9 km 203,5, uruguai, ponto 9	-34.5156,-54.345
P.axil 489	Ax	19/11/07, coleta pablo e viviana, uruguai, ponto 4	-34.8867,-55.1992
P.axil 491	Ax	19/11/07, coleta pablo e viviana, uruguai, ponto 4	-34.8867,-55.1992
P.axil 492	Ax	19/11/07, coleta pablo e viviana, uruguai, ponto 4	-34.8867,-55.1992
P.axil 493	Ax	19/11/07, coleta pablo e viviana, uruguai, ponto 4	-34.8867,-55.1992
P.axil 494	Ax	19/11/07, coleta pablo e viviana, uruguai, ponto 4	-34.8867,-55.1992
P.axil 497	Ax	30/01/08, coleta pablo e viviana, uruguai, rota 8 km 126 Banquina al costado del puente, ambos lados	-34.3625,-55.1636
P.axil 502	Ax	30/01/08, coleta pablo e viviana, uruguai, rota 8 km 126 Banquina al costado del puente, ambos lados	-34.3625,-55.1636
P.axil 503	Ax	30/01/08, coleta pablo e viviana, uruguai, rota 8 km 126 Banquina al costado del puente, ambos lados	-34.3625,-55.1636
P.axil 505	Ax	30/01/08, coleta pablo e viviana, uruguai, rota 8 km 126 Banquina al costado del puente, ambos lados	-34.3625,-55.1636
P.axil 531	Ax	19/11/07, coleta pablo e viviana, uruguai, ponto 8	-34.7761,-54.6828
P.axil 559	Ax	19/11/07, coleta pablo e viviana, uruguai, ponto 38	-34.9097,-54.9994
P.axil 560	Ax	19/11/07, coleta pablo e viviana, uruguai, ponto 38	-34.9097,-54.9994
P.axil 565	Ex	03/11/08, coleta Argentina, antes da ponte grayguiroró, argentina, ponto 29	-30.2022,-58.7892
P.axil 566	Ex	03/11/08, coleta Argentina, antes da ponte grayguiroró, argentina, ponto 29	-30.2022,-58.7892
P.axil 567	Ex	03/11/08, coleta Argentina, antes da ponte grayguiroró, argentina, ponto 29	-30.2022,-58.7892
P.axil 568	Ex	03/11/08, coleta Argentina, antes da ponte grayguiroró, argentina, ponto 29	-30.2022,-58.7892
P.axil 569	Ex	03/11/08, coleta Argentina, antes da ponte grayguiroró, argentina, ponto 29	-30.2022,-58.7892
P.axil 570	Ex	03/11/08, coleta Argentina, antes da ponte grayguiroró, argentina, ponto 29	-30.2022,-58.7892
P.axil 572	Ex	03/11/08, coleta Argentina, antes da ponte grayguiroró, argentina, ponto 29	-30.2022,-58.7892
P.axil 590	Ex	04/11/08, coleta argentina, provincia corrientes, ponto 22	-30.2167,-59.3942
P.axil 591	Ex	04/11/08, coleta argentina, provincia corrientes, ponto 22	-30.2167,-59.3942
P.axil 593	Ex	04/11/08, coleta argentina, provincia corrientes, ponto 22	-30.2167,-59.3942
P.axil 594	Ex	04/11/08, coleta argentina, provincia corrientes, ponto 22	-30.2167,-59.3942
P.axil 596	Ex	04/11/08, coleta argentina, provincia corrientes, ponto 22	-30.2167,-59.3942
P.axil 598	Ex	04/11/08, coleta argentina, provincia corrientes, ponto 22	-30.2167,-59.3942
P.axil 603	Ex	04/11/08, coleta argentina, Rota 12, estrada são José do Feliciano para chajari, ponto 30	-30.39,-58.7142
P.axil 604	Ex	04/11/08, coleta argentina, Rota 12, estrada são José do Feliciano para chajari, ponto 30	-30.39,-58.7142
P.axil 606	Ex	04/11/08, coleta argentina, Rota 12, estrada são José do Feliciano para chajari, ponto 30	-30.39,-58.7142
P.axil 607	Ex	04/11/08, coleta argentina, Rota 12, estrada são José do Feliciano para chajari, ponto 30	-30.39,-58.7142
P.axil 608	Ex	04/11/08, coleta argentina, Rota 12, estrada são José do Feliciano para chajari, ponto 30	-30.39,-58.7142
P.axil 625	Ex	04/11/08, coleta argentina, Rota 12, estrada são José do Feliciano para chajari, ponto 30	-30.39,-58.7142
P.axil 629	Ex	04/11/08, coleta argentina, Rota 12, estrada são José do Feliciano para chajari, ponto 30	-30.39,-58.7142
P.axil 633	Ex	04/11/08, coleta argentina, rota 27 em direção a esquina, provincia corrientes(km 733), ponto 19	-29.6647,-59.3611
P.axil 634	Ex	04/11/08, coleta argentina, rota 27 em direção a esquina, provincia corrientes(km 733), ponto 19	-29.6647,-59.3611
P.axil 635	Ex	04/11/08, coleta argentina, rota 27 em direção a esquina, provincia corrientes(km 733), ponto 19	-29.6647,-59.3611
P.axil 636	Ex	04/11/08, coleta argentina, rota 27 em direção a esquina, provincia corrientes(km 733), ponto 19	-29.6647,-59.3611
P.axil 637	Ex	04/11/08, coleta argentina, rota 27 em direção a esquina, provincia corrientes(km 733), ponto 19	-29.6647,-59.3611
P.axil 638	Ex	04/11/08, coleta argentina, rota 27 em direção a esquina, provincia corrientes(km 733), ponto 19	-29.6647,-59.3611
P.axil 639	Ex	04/11/08, coleta argentina, rota 27 em direção a esquina, provincia corrientes(km 733), ponto 19	-29.6647,-59.3611
P.axil 640	Ex	04/11/08, coleta argentina, rota 27 em direção a esquina, provincia corrientes(km 733), ponto 19	-29.6647,-59.3611
P.axil 657	Ex	04/11/08, coleta argentina, rota 12, ponto 20	-29.805,-59.395
P.axil 659	Ex	04/11/08, coleta argentina, rota 12, ponto 20	-29.805,-59.395
P.axil 660	Ex	04/11/08, coleta argentina, rota 12, ponto 20	-29.805,-59.395
P.axil 662	Ex	04/11/08, coleta argentina, rota 12, ponto 20	-29.805,-59.395
P.axil 668	Ex	04/11/08, coleta argentina, rota 12, destino a libertadores, prov. Corrientes, ponto 21	-30.2125,-59.4906
P.axil 670	Ex	04/11/08, coleta argentina, rota 12, destino a libertadores, prov. Corrientes, ponto 21	-30.2125,-59.4906
P.axil 671	Ex	04/11/08, coleta argentina, rota 12, destino a libertadores, prov. Corrientes, ponto 21	-30.2125,-59.4906
P.axil 672	Ex	04/11/08, coleta argentina, rota 12, destino a libertadores, prov. Corrientes, ponto 21	-30.2125,-59.4906
P.axil 673	Ex	04/11/08, coleta argentina, rota 12, destino a libertadores, prov. Corrientes, ponto 21	-30.2125,-59.4906
P.axil 674	Ex	04/11/08, coleta argentina, rota 12, destino a libertadores, prov. Corrientes, ponto 21	-30.2125,-59.4906
P.axil 676	Ex	04/11/08, coleta argentina, estrada em direção a Sauso, ponto 26	-30.3306,-59.245
P.axil 677	Ex	04/11/08, coleta argentina, estrada em direção a Sauso, ponto 26	-30.3306,-59.245
P.axil 678	Ex	04/11/08, coleta argentina, estrada em direção a Sauso, ponto 26	-30.3306,-59.245
P.axil 679	Ex	04/11/08, coleta argentina, estrada em direção a Sauso, ponto 26	-30.3306,-59.245
P.axil 680	Ax	04/11/08, coleta argentina, estrada em direção a Sauso, ponto 26	-30.3306,-59.245
P.axil 682	Ax	04/11/08, coleta argentina, estrada em direção a Sauso, ponto 26	-30.3306,-59.245
P.axil 683	Ex	04/11/08, coleta argentina, estrada em direção a Sauso, ponto 26	-30.3306,-59.245
P.axil 684	Ex	04/11/08, coleta argentina, estrada em direção a Sauso, ponto 26	-30.3306,-59.245
P.axil 707	Ex	04/11/08, coleta argentina, estrada 30km de Sause, ponto 28	-30.1789,-59.0125
P.axil 708	Het	04/11/08, coleta argentina, estrada 30km de Sause, ponto 28	-30.1789,-59.0125
P.axil 709	Ex	04/11/08, coleta argentina, estrada 30km de Sause, ponto 28	-30.1789,-59.0125
P.axil 710	Ex	04/11/08, coleta argentina, estrada 30km de Sause, ponto 28	-30.1789,-59.0125
P.axil 711	Ex	04/11/08, coleta argentina, estrada 30km de Sause, ponto 28	-30.1789,-59.0125
P.axil 712	Ex	04/11/08, coleta argentina, estrada 30km de Sause, ponto 28	-30.1789,-59.0125
P.axil 713	Ax	04/11/08, coleta argentina, estrada 30km de Sause, ponto 28	-30.1789,-59.0125
P.axil 714	Ex	04/11/08, coleta argentina, estrada 30km de Sause, ponto 28	-30.1789,-59.0125
P.axil 722	Ex	04/11/08, coleta argentina, estrada 30km de Sause, ponto 28	-30.1789,-59.0125
P.axil 732	Ex	04/11/08, coleta argentina, estrada 30km de Sause, ponto 28	-30.1789,-59.0125
P.axil 736	Ex	04/11/08, coleta argentina, 20Km do ponto 30, ponto 31	-30.5269,-58.5497
P.axil 737	Ex	04/11/08, coleta argentina, 20Km do ponto 30, ponto 31	-30.5269,-58.5497
P.axil 738	Ex	04/11/08, coleta argentina, 20Km do ponto 30, ponto 31	-30.5269,-58.5497
P.axil 739	Ex	04/11/08, coleta argentina, 20Km do ponto 30, ponto 31	-30.5269,-58.5497
P.axil 740	Ex	04/11/08, coleta argentina, 20Km do ponto 30, ponto 31	-30.5269,-58.5497
P.axil 741	Ex	04/11/08, coleta argentina, 20Km do ponto 30, ponto 31	-30.5269,-58.5497
P.axil 742	Ex	04/11/08, coleta argentina, 20Km do ponto 30, ponto 31	-30.5269,-58.5497
P.axil 743	Ex	04/11/08, coleta argentina, 20Km do ponto 30, ponto 31	-30.5269,-58.5497
P.axil 744	Ex	04/11/08, coleta argentina, 20Km do ponto 30, ponto 31	-30.5269,-58.5497
P.axil 748	Ax	04/11/08, coleta argentina, 20Km do ponto 30, ponto 31	-30.5269,-58.5497
P.axil 750	Ax	14/11/08, BR290, RS, ponto 37	-30.2153,-52.5653
P.axil 751	Ax	14/11/08, BR290, RS, ponto 37	-30.2153,-52.5653
P.axil 752	Ax	14/11/08, BR290, RS, ponto 37	-30.2153,-52.5653
P.axil 753	Ax	14/11/08, BR290, RS, ponto 37	-30.2153,-52.5653
P.axil 754	Ax	14/11/08, BR290, RS, ponto 37	-30.2153,-52.5653
P.axil 755	Ax	14/11/08, BR290, RS, ponto 37	-30.2153,-52.5653
P.axil 757	Ax	14/11/08, Casa de Pedra, Bagé – 15.300 Km em linha reta das Guaritas, ponto 47	-30.9683,-53.5894
P.axil 758	Ax	14/11/08, Casa de Pedra, Bagé – 15.300 Km em linha reta das Guaritas, ponto 47	-30.9683,-53.5894
P.axil 759	Ax	14/11/08, Casa de Pedra, Bagé – 15.300 Km em linha reta das Guaritas, ponto 47	-30.9683,-53.5894
P.axil 761	Ax	14/11/08, Casa de Pedra, Bagé – 15.300 Km em linha reta das Guaritas, ponto 47	-30.9683,-53.5894
P.axil 762	Ax	14/11/08, Casa de Pedra, Bagé – 15.300 Km em linha reta das Guaritas, ponto 47	-30.9683,-53.5894
P.axil 763	Ax	14/11/08, Casa de Pedra, Bagé – 15.300 Km em linha reta das Guaritas, ponto 47	-30.9683,-53.5894
P.axil 764	Ax	14/11/08, Casa de Pedra, Bagé – 15.300 Km em linha reta das Guaritas, ponto 47	-30.9683,-53.5894
P.axil 767	Ax	14/11/08, Casa de Pedra, Bagé, ponto 48	-30.9678,-53.5953
P.axil 768	Ax	14/11/08, Casa de Pedra, Bagé, ponto 48	-30.9678,-53.5953
P.axil 769	Ax	14/11/08, Casa de Pedra, Bagé, ponto 48	-30.9678,-53.5953
P.axil 772	Ax	14/11/08, Casa de Pedra, Bagé ,d lado oposto da estrada em relação à Casa de Pedra, ponto 51	-30.9728,-53.6053
P.axil 773	Ax	14/11/08, Casa de Pedra, Bagé ,d lado oposto da estrada em relação à Casa de Pedra, ponto 51	-30.9728,-53.6053
P.axil 774	Ax	14/11/08, Casa de Pedra, Bagé ,d lado oposto da estrada em relação à Casa de Pedra, ponto 51	-30.9728,-53.6053
P.axil 775	Ax	14/11/08, Casa de Pedra, Bagé ,d lado oposto da estrada em relação à Casa de Pedra, ponto 51	-30.9728,-53.6053
P.axil 778	Ax	14/11/08,Casa de Pedra, Bagé ,do lado oposto da estrada em relação à Casa de Pedra,ponto 52	-30.9739,-53.6053
P.axil 779	Ax	14/11/08,Casa de Pedra, Bagé ,do lado oposto da estrada em relação à Casa de Pedra,ponto 52	-30.9739,-53.6053
P.axil 780	Ax	14/11/08,Casa de Pedra, Bagé ,do lado oposto da estrada em relação à Casa de Pedra,ponto 52	-30.9739,-53.6053
P.axil 781	Ax	14/11/08,Casa de Pedra, Bagé ,do lado oposto da estrada em relação à Casa de Pedra,ponto 52	-30.9739,-53.6053
P.axil 782	Ax	14/11/08,Casa de Pedra, Bagé ,do lado oposto da estrada em relação à Casa de Pedra,ponto 52	-30.9739,-53.6053
P.axil 783	Ax	14/11/2008,Casa de Pedra, Bagé,do lado opost d estrada em relação à Casa de Pedra,ponto 55	-30.9764,-53.6053
P.axil 784	Ax	14/11/2008,Casa de Pedra, Bagé,do lado opost d estrada em relação à Casa de Pedra,ponto 55	-30.9764,-53.6053
P.axil 785	Ax	14/11/2008,Casa de Pedra, Bagé,do lado opost d estrada em relação à Casa de Pedra,ponto 55	-30.9764,-53.6053
P.axil 786	Ax	14/11/2008,Casa de Pedra, Bagé,do lado opost d estrada em relação à Casa de Pedra,ponto 55	-30.9764,-53.6053
P.axil 787	Ax	14/11/2008, Casa d Pedra, Bagé ,d lado oposto d estrada em relação à Casa de Pedra, ponto A	-30.9686,-53.6008
P.axil 789	Ax	Tandil, Buenos Aires Province, Argentina	-37.348,-59.1306
P.axil 790	Ax	Rio Miriuay, Mercedes, corrientes, Ruta 12, Argentina (mandado Viviana)	-29.5592,-57.5111
P.axil 791	Ax	Rio Miriuay, Mercedes, corrientes, Ruta 12, Argentina (mandado Viviana)	-29.5592,-57.5111
P.axil 792	Ax	Rio Miriuay, Mercedes, corrientes, Ruta 12, Argentina (mandado Viviana)	-29.5592,-57.5111
P.axil 793	Ax	Rio Miriuay, Mercedes, corrientes, Ruta 12, Argentina (mandado Viviana)	-29.5592,-57.5111
P.axil 797	Ax	Rio Miriuay, Mercedes, corrientes, Ruta 12, Argentina (mandado Viviana)	-29.5592,-57.5111
P.axil 798	Ax	Rio Miriuay, Mercedes, corrientes, Ruta 12, Argentina (mandado Viviana)	-29.5592,-57.5111
P.axil 806	Ax	Los nonos, P2, Córdoba, Argentina (mandado Viviana)	-31.7969,-65.0064
P.axil 808	Ax	Los nonos, P2, Córdoba, Argentina (mandado Viviana)	-31.7969,-65.0064
P.axil 809	Ax	Los nonos, P2, Córdoba, Argentina (mandado Viviana)	-31.7969,-65.0064
P.axil 810	Ax	El zapato, p7, Córdoba, Argentina (mandado Viviana)	-30.8558,-64.5294
P.axil 811	Ax	El zapato, p7, Córdoba, Argentina (mandado Viviana)	-30.8558,-64.5294
P.axil 812	Ax	El zapato, p7, Córdoba, Argentina (mandado Viviana)	-30.8558,-64.5294
P.axil 813	Ax	El zapato, p7, Córdoba, Argentina (mandado Viviana)	-30.8558,-64.5294
P.axil 815	Ax	El zapato, p7, Córdoba, Argentina (mandado Viviana)	-30.8558,-64.5294

[truncated: 2 more sheets: Supp Table 11, Supp Table 12]
