# Supplementary material for: Tight genetic linkage of genes causing hybrid necrosis and pollinator isolation between young species
Source: Nat Plants. 2023 Feb 20;9(3):420–32. doi: 10.1038/s41477-023-01354-8 (PMC10027609; doi:10.1038/s41477-023-01354-8)
Supplement: Source Data Fig. 1 — Statistical source data. [file 41477_2023_1354_MOESM3_ESM.xlsx]

## Sheet: Fig.1
Fig. 1c
Unpaired t test
P value	0.0002
P value summary	***
Significantly different (P < 0.05)?	Yes
One- or two-tailed P value?	Two-tailed
t, df	t=6.226, df=9
