# Supplementary material for: Tight genetic linkage of genes causing hybrid necrosis and pollinator isolation between young species
Source: Nat Plants. 2023 Feb 20;9(3):420–32. doi: 10.1038/s41477-023-01354-8 (PMC10027609; doi:10.1038/s41477-023-01354-8)
Supplement: Source Data Fig. 3 — Statistical source data. [file 41477_2023_1354_MOESM4_ESM.xlsx]

## Sheet: Fig.3
Fig. 3c
Tukey's multiple comparisons test	Mean Diff.	95.00% CI of diff.	Significant?	Summary	Adjusted P Value
ChiA2 vs. ChiA1	0.4239	0.2913 to 0.5566	Yes	****	0	A-B
ChiA2 vs. FMO1	-0.06887	-0.2240 to 0.08622	No	ns	0.8024	A-C
ChiA2 vs. CNCG1	-0.04112	-0.1717 to 0.08946	No	ns	0.9467	A-D
ChiA2 vs. Vector	-0.06814	-0.1871 to 0.05086	No	ns	0.5754	A-E
ChiA2 vs. Untreated	0.05043	-0.07399 to 0.1748	No	ns	0.8568	A-F
ChiA1 vs. FMO1	-0.4928	-0.6556 to -0.3299	Yes	****	0	B-C
ChiA1 vs. CNCG1	-0.465	-0.6048 to -0.3253	Yes	****	0	B-D
ChiA1 vs. Vector	-0.4921	-0.6210 to -0.3631	Yes	****	0	B-E
ChiA1 vs. Untreated	-0.3735	-0.5075 to -0.2395	Yes	****	0	B-F
FMO1 vs. CNCG1	0.02775	-0.1334 to 0.1889	No	ns	0.9965	C-D
FMO1 vs. Vector	0.0007321	-0.1512 to 0.1526	No	ns	0.9999	C-E
FMO1 vs. Untreated	0.1193	-0.03690 to 0.2755	No	ns	0.2475	C-F
CNCG1 vs. Vector	-0.02702	-0.1538 to 0.09978	No	ns	0.9904	D-E
CNCG1 vs. Untreated	0.09155	-0.04035 to 0.2235	No	ns	0.3533	D-F
Vector vs. Untreated	0.1186	-0.001875 to 0.2390	No	ns	0.0566	E-F
Test details	Mean 1	Mean 2	Mean Diff.	SE of diff.	n1	n2	q	DF
ChiA2 vs. ChiA1	0.5432	0.1192	0.4239	0.04646	183	138	12.9	930
ChiA2 vs. FMO1	0.5432	0.612	-0.06887	0.05431	183	84	1.793	930
ChiA2 vs. CNCG1	0.5432	0.5843	-0.04112	0.04573	183	146	1.272	930
ChiA2 vs. Vector	0.5432	0.6113	-0.06814	0.04167	183	210	2.312	930
ChiA2 vs. Untreated	0.5432	0.4927	0.05043	0.04357	183	175	1.637	930
ChiA1 vs. FMO1	0.1192	0.612	-0.4928	0.05703	138	84	12.22	930
ChiA1 vs. CNCG1	0.1192	0.5843	-0.465	0.04892	138	146	13.44	930
ChiA1 vs. Vector	0.1192	0.6113	-0.4921	0.04516	138	210	15.41	930
ChiA1 vs. Untreated	0.1192	0.4927	-0.3735	0.04691	138	175	11.26	930
FMO1 vs. CNCG1	0.612	0.5843	0.02775	0.05643	84	146	0.6954	930
FMO1 vs. Vector	0.612	0.6113	0.0007321	0.0532	84	210	0.01946	930
FMO1 vs. Untreated	0.612	0.4927	0.1193	0.0547	84	175	3.085	930
CNCG1 vs. Vector	0.5843	0.6113	-0.02702	0.0444	146	210	0.8604	930
CNCG1 vs. Untreated	0.5843	0.4927	0.09155	0.04619	146	175	2.803	930
Vector vs. Untreated	0.6113	0.4927	0.1186	0.04218	210	175	3.976	930
Fig. 3e
Tukey's multiple comparisons test	Mean Diff.	95.00% CI of diff.	Significant?	Summary	Adjusted P Value
ChiA1Ax vs. GFP	0.0328	0.002856 to 0.06274	Yes	*	0.0276	A-B
ChiA1Ax vs. Buffer	0.03616	0.01085 to 0.06147	Yes	**	0.0028	A-C
ChiA1Ax vs. ChiA1Ex	0.02915	0.005026 to 0.05328	Yes	*	0.0131	A-D
GFP vs. Buffer	0.003358	-0.02659 to 0.03330	No	ns	0.99	B-C
GFP vs. ChiA1Ex	-0.003645	-0.03260 to 0.02531	No	ns	0.9859	B-D
Buffer vs. ChiA1Ex	-0.007004	-0.03113 to 0.01713	No	ns	0.8588	C-D
Test details	Mean 1	Mean 2	Mean Diff.	SE of diff.	n1	n2	q	DF
ChiA1Ax vs. GFP	0.05211	0.01931	0.0328	0.01101	9	5	4.212	30
ChiA1Ax vs. Buffer	0.05211	0.01595	0.03616	0.009307	9	9	5.494	30
ChiA1Ax vs. ChiA1Ex	0.05211	0.02295	0.02915	0.008874	9	11	4.646	30
GFP vs. Buffer	0.01931	0.01595	0.003358	0.01101	5	9	0.4313	30
GFP vs. ChiA1Ex	0.01931	0.02295	-0.003645	0.01065	5	11	0.4841	30
Buffer vs. ChiA1Ex	0.01595	0.02295	-0.007004	0.008874	9	11	1.116	30
Fig. 3h
Tukey's multiple comparisons test	Mean Diff.	95.00% CI of diff.	Significant?	Summary	Adjusted P Value
IL5-Ax vs. chia1-cas9-1	0.2215	0.04078 to 0.4023	Yes	*	0.012	A-B
IL5-Ax vs. IL5-Ex	0.3121	0.1184 to 0.5058	Yes	***	0.0006	A-C
chia1-cas9-1 vs. IL5-Ex	0.09056	-0.1041 to 0.2852	No	ns	0.5135	B-C
Test details	Mean 1	Mean 2	Mean Diff.	SE of diff.	n1	n2	q	DF
IL5-Ax vs. chia1-cas9-1	0.4827	0.2612	0.2215	0.07617	45	44	4.113	120
IL5-Ax vs. IL5-Ex	0.4827	0.1706	0.3121	0.08163	45	34	5.407	120
chia1-cas9-1 vs. IL5-Ex	0.2612	0.1706	0.09056	0.08203	44	34	1.561	120
