# Supplementary material for: Tight genetic linkage of genes causing hybrid necrosis and pollinator isolation between young species
Source: Nat Plants. 2023 Feb 20;9(3):420–32. doi: 10.1038/s41477-023-01354-8 (PMC10027609; doi:10.1038/s41477-023-01354-8)
Supplement: Source Data Fig. 4 — Statistical source data. [file 41477_2023_1354_MOESM5_ESM.xlsx]

## Sheet: Fig.4
Fig. 4a left panel
Tukey's multiple comparisons test	Mean Diff.	95.00% CI of diff.	Significant?	Summary	Adjusted P Value
chia1-cas9-1 vs. IL5-Ex	113.9	-400.9 to 628.6	No	ns	0.8911	B-C
chia1-cas9-1 vs. Pax.N	-56.93	-571.7 to 457.8	No	ns	0.9837	B-D
chia1-cas9-1 vs. 35S-ChiA1Ax	-578.8	-1094 to -64.03	Yes	*	0.0287	B-E
IL5-Ex vs. Pax.N	-170.8	-685.5 to 344.0	No	ns	0.7201	C-D
IL5-Ex vs. 35S-ChiA1Ax	-692.6	-1207 to -177.9	Yes	*	0.0111	C-E
Pax.N vs. 35S-ChiA1Ax	-521.9	-1037 to -7.104	Yes	*	0.047	D-E
Test details	Mean 1	Mean 2	Mean Diff.	SE of diff.	n1	n2	q	DF
chia1-cas9-1 vs. IL5-Ex	590.6	476.8	113.9	160.7	3	3	1.002	8
chia1-cas9-1 vs. Pax.N	590.6	647.6	-56.93	160.7	3	3	0.5009	8
chia1-cas9-1 vs. 35S-ChiA1Ax	590.6	1169	-578.8	160.7	3	3	5.092	8
IL5-Ex vs. Pax.N	476.8	647.6	-170.8	160.7	3	3	1.503	8
IL5-Ex vs. 35S-ChiA1Ax	476.8	1169	-692.6	160.7	3	3	6.094	8
Pax.N vs. 35S-ChiA1Ax	647.6	1169	-521.9	160.7	3	3	4.591	8
Fig. 4a right panel
Tukey's multiple comparisons test	Mean Diff.	95.00% CI of diff.	Significant?	Summary	Adjusted P Value
chia1-cas9-1 vs. IL5-Ex	15.69	-24.35 to 55.73	No	ns	0.613	B-C
chia1-cas9-1 vs. Pax.N	-73.8	-113.8 to -33.76	Yes	**	0.0016	B-D
chia1-cas9-1 vs. 35S-ChiA1Ax	-275.2	-315.2 to -235.1	Yes	****	0	B-E
IL5-Ex vs. Pax.N	-89.49	-129.5 to -49.45	Yes	***	0.0004	C-D
IL5-Ex vs. 35S-ChiA1Ax	-290.8	-330.9 to -250.8	Yes	****	0	C-E
Pax.N vs. 35S-ChiA1Ax	-201.4	-241.4 to -161.3	Yes	****	0	D-E
Test details	Mean 1	Mean 2	Mean Diff.	SE of diff.	n1	n2	q	DF
chia1-cas9-1 vs. IL5-Ex	59.77	44.09	15.69	12.5	3	3	1.774	8
chia1-cas9-1 vs. Pax.N	59.77	133.6	-73.8	12.5	3	3	8.347	8
chia1-cas9-1 vs. 35S-ChiA1Ax	59.77	334.9	-275.2	12.5	3	3	31.12	8
IL5-Ex vs. Pax.N	44.09	133.6	-89.49	12.5	3	3	10.12	8
IL5-Ex vs. 35S-ChiA1Ax	44.09	334.9	-290.8	12.5	3	3	32.89	8
Pax.N vs. 35S-ChiA1Ax	133.6	334.9	-201.4	12.5	3	3	22.77	8
Fig. 4d
Unpaired t test
P value	0.0023
P value summary	**
Significantly different (P < 0.05)?	Yes
One- or two-tailed P value?	Two-tailed
t, df	t=3.340, df=29
