# Supplementary material for: Tight genetic linkage of genes causing hybrid necrosis and pollinator isolation between young species
Source: Nat Plants. 2023 Feb 20;9(3):420–32. doi: 10.1038/s41477-023-01354-8 (PMC10027609; doi:10.1038/s41477-023-01354-8)
Supplement: Source Data Fig. 5 — Statistical source data. [file 41477_2023_1354_MOESM6_ESM.xlsx]

## Sheet: Fig.5
Fig. 5b
Tukey's multiple comparisons test	Mean Diff.	95.00% CI of diff.	Significant?	Summary	Adjusted P Value
P. axillaris N vs. IL5-Ax	-52846	-61303 to -44390	Yes	****	0	A-B
P. axillaris N vs. IL5-Ex	0.8678	-8456 to 8457	No	ns	0.9999	A-C
P. axillaris N vs. IL5-Het	-13804	-22261 to -5348	Yes	**	0.0035	A-D
IL5-Ax vs. IL5-Ex	52847	44391 to 61304	Yes	****	0	B-C
IL5-Ax vs. IL5-Het	39042	30586 to 47499	Yes	****	0	B-D
IL5-Ex vs. IL5-Het	-13805	-22261 to -5349	Yes	**	0.0035	C-D
Test details	Mean 1	Mean 2	Mean Diff.	SE of diff.	n1	n2	q	DF
P. axillaris N vs. IL5-Ax	1.002	52847	-52846	2641	3	3	28.3	8
P. axillaris N vs. IL5-Ex	1.002	0.1339	0.8678	2641	3	3	0.0004648	8
P. axillaris N vs. IL5-Het	1.002	13805	-13804	2641	3	3	7.393	8
IL5-Ax vs. IL5-Ex	52847	0.1339	52847	2641	3	3	28.3	8
IL5-Ax vs. IL5-Het	52847	13805	39042	2641	3	3	20.91	8
IL5-Ex vs. IL5-Het	0.1339	13805	-13805	2641	3	3	7.393	8
Fig. 5e
Unpaired t test
P value	0
P value summary	****
Significantly different (P < 0.05)?	Yes
One- or two-tailed P value?	Two-tailed
t, df	t=25.50, df=4
