# Supplementary material for: Tight genetic linkage of genes causing hybrid necrosis and pollinator isolation between young species
Source: Nat Plants. 2023 Feb 20;9(3):420–32. doi: 10.1038/s41477-023-01354-8 (PMC10027609; doi:10.1038/s41477-023-01354-8)
Supplement: Source Data Extended Data Fig. 1 — Statistical source data. [file 41477_2023_1354_MOESM7_ESM.xlsx]

## Sheet: Extended Data Fig.1
Extended Data Fig. 1c left panel
Tukey's multiple comparisons test	Mean Diff.	95.00% CI of diff.	Significant?	Summary	Adjusted P Value
P. axillaris N vs. IL5-Ax	-17990	-18532 to -17447	Yes	****	0	A-B
P. axillaris N vs. IL5-Ex	886.5	344.4 to 1429	Yes	**	0.0035	A-C
P. axillaris N vs. IL5-Het	-1839	-2381 to -1297	Yes	****	0	A-D
IL5-Ax vs. IL5-Ex	18876	18334 to 19418	Yes	****	0	B-C
IL5-Ax vs. IL5-Het	16151	15608 to 16693	Yes	****	0	B-D
IL5-Ex vs. IL5-Het	-2725	-3268 to -2183	Yes	****	0	C-D
Test details	Mean 1	Mean 2	Mean Diff.	SE of diff.	n1	n2	q	DF
P. axillaris N vs. IL5-Ax	887.6	18877	-17990	169.3	3	3	150.3	8
P. axillaris N vs. IL5-Ex	887.6	1.103	886.5	169.3	3	3	7.405	8
P. axillaris N vs. IL5-Het	887.6	2727	-1839	169.3	3	3	15.36	8
IL5-Ax vs. IL5-Ex	18877	1.103	18876	169.3	3	3	157.7	8
IL5-Ax vs. IL5-Het	18877	2727	16151	169.3	3	3	134.9	8
IL5-Ex vs. IL5-Het	1.103	2727	-2725	169.3	3	3	22.77	8
Extended Data Fig. 1c middle panel
Tukey's multiple comparisons test	Mean Diff.	95.00% CI of diff.	Significant?	Summary	Adjusted P Value
P. axillaris N vs. IL5-Ax	-44345	-47130 to -41559	Yes	****	0	A-B
P. axillaris N vs. IL5-Ex	50.13	-2735 to 2835	No	ns	0.9999	A-C
P. axillaris N vs. IL5-Het	-16598	-19383 to -13813	Yes	****	0	A-D
IL5-Ax vs. IL5-Ex	44395	41610 to 47180	Yes	****	0	B-C
IL5-Ax vs. IL5-Het	27747	24962 to 30532	Yes	****	0	B-D
IL5-Ex vs. IL5-Het	-16648	-19433 to -13863	Yes	****	0	C-D
Test details	Mean 1	Mean 2	Mean Diff.	SE of diff.	n1	n2	q	DF
P. axillaris N vs. IL5-Ax	51.17	44396	-44345	869.7	3	3	72.11	8
P. axillaris N vs. IL5-Ex	51.17	1.038	50.13	869.7	3	3	0.08152	8
P. axillaris N vs. IL5-Het	51.17	16649	-16598	869.7	3	3	26.99	8
IL5-Ax vs. IL5-Ex	44396	1.038	44395	869.7	3	3	72.19	8
IL5-Ax vs. IL5-Het	44396	16649	27747	869.7	3	3	45.12	8
IL5-Ex vs. IL5-Het	1.038	16649	-16648	869.7	3	3	27.07	8
Extended Data Fig. 1c right panel
Tukey's multiple comparisons test	Mean Diff.	95.00% CI of diff.	Significant?	Summary	Adjusted P Value
P. axillaris N vs. IL5-Ax	-2171	-2276 to -2066	Yes	****	0	A-B
P. axillaris N vs. IL5-Ex	41.18	-63.68 to 146.0	No	ns	0.6114	A-C
P. axillaris N vs. IL5-Het	-886.7	-991.5 to -781.8	Yes	****	0	A-D
IL5-Ax vs. IL5-Ex	2212	2108 to 2317	Yes	****	0	B-C
IL5-Ax vs. IL5-Het	1285	1180 to 1389	Yes	****	0	B-D
IL5-Ex vs. IL5-Het	-927.9	-1033 to -823.0	Yes	****	0	C-D
Test details	Mean 1	Mean 2	Mean Diff.	SE of diff.	n1	n2	q	DF
P. axillaris N vs. IL5-Ax	42.18	2213	-2171	32.74	3	3	93.78	8
P. axillaris N vs. IL5-Ex	42.18	1.007	41.18	32.74	3	3	1.778	8
P. axillaris N vs. IL5-Het	42.18	928.9	-886.7	32.74	3	3	38.3	8
IL5-Ax vs. IL5-Ex	2213	1.007	2212	32.74	3	3	95.56	8
IL5-Ax vs. IL5-Het	2213	928.9	1285	32.74	3	3	55.49	8
IL5-Ex vs. IL5-Het	1.007	928.9	-927.9	32.74	3	3	40.08	8
Extended Data Fig. 1d left panel
Tukey's multiple comparisons test	Mean Diff.	95.00% CI of diff.	Significant?	Summary	Adjusted P Value
P. axillaris N vs. IL5-Ax	-827.1	-956.9 to -697.3	Yes	****	0	A-B
P. axillaris N vs. IL5-Ex	2.29	-127.5 to 132.1	No	ns	0.9999	A-C
P. axillaris N vs. IL5-Het	-71.89	-201.7 to 57.87	No	ns	0.3505	A-D
IL5-Ax vs. IL5-Ex	829.4	699.6 to 959.1	Yes	****	0	B-C
IL5-Ax vs. IL5-Het	755.2	625.4 to 885.0	Yes	****	0	B-D
IL5-Ex vs. IL5-Het	-74.18	-203.9 to 55.58	No	ns	0.3271	C-D
Test details	Mean 1	Mean 2	Mean Diff.	SE of diff.	n1	n2	q	DF
P. axillaris N vs. IL5-Ax	3.291	830.4	-827.1	40.52	3	3	28.87	8
P. axillaris N vs. IL5-Ex	3.291	1.001	2.29	40.52	3	3	0.07992	8
P. axillaris N vs. IL5-Het	3.291	75.18	-71.89	40.52	3	3	2.509	8
IL5-Ax vs. IL5-Ex	830.4	1.001	829.4	40.52	3	3	28.95	8
IL5-Ax vs. IL5-Het	830.4	75.18	755.2	40.52	3	3	26.36	8
IL5-Ex vs. IL5-Het	1.001	75.18	-74.18	40.52	3	3	2.589	8
Extended Data Fig. 1d middle panel
Tukey's multiple comparisons test	Mean Diff.	95.00% CI of diff.	Significant?	Summary	Adjusted P Value
P. axillaris N vs. IL5-Ax	-37.29	-39.53 to -35.05	Yes	****	0	A-B
P. axillaris N vs. IL5-Ex	2.134	-0.1054 to 4.373	No	ns	0.0618	A-C
P. axillaris N vs. IL5-Het	-8.185	-10.42 to -5.946	Yes	****	0	A-D
IL5-Ax vs. IL5-Ex	39.42	37.18 to 41.66	Yes	****	0	B-C
IL5-Ax vs. IL5-Het	29.1	26.86 to 31.34	Yes	****	0	B-D
IL5-Ex vs. IL5-Het	-10.32	-12.56 to -8.080	Yes	****	0	C-D
Test details	Mean 1	Mean 2	Mean Diff.	SE of diff.	n1	n2	q	DF
P. axillaris N vs. IL5-Ax	3.135	40.42	-37.29	0.6992	3	3	75.42	8
P. axillaris N vs. IL5-Ex	3.135	1.001	2.134	0.6992	3	3	4.316	8
P. axillaris N vs. IL5-Het	3.135	11.32	-8.185	0.6992	3	3	16.56	8
IL5-Ax vs. IL5-Ex	40.42	1.001	39.42	0.6992	3	3	79.73	8
IL5-Ax vs. IL5-Het	40.42	11.32	29.1	0.6992	3	3	58.86	8
IL5-Ex vs. IL5-Het	1.001	11.32	-10.32	0.6992	3	3	20.87	8
Extended Data Fig. 1d right panel
Tukey's multiple comparisons test	Mean Diff.	95.00% CI of diff.	Significant?	Summary	Adjusted P Value
P. axillaris N vs. IL5-Ax	-9.209	-10.35 to -8.071	Yes	****	0	A-B
P. axillaris N vs. IL5-Ex	1.245	0.1072 to 2.384	Yes	*	0.0328	A-C
P. axillaris N vs. IL5-Het	-1.589	-2.727 to -0.4509	Yes	**	0.009	A-D
IL5-Ax vs. IL5-Ex	10.45	9.316 to 11.59	Yes	****	0	B-C
IL5-Ax vs. IL5-Het	7.62	6.482 to 8.758	Yes	****	0	B-D
IL5-Ex vs. IL5-Het	-2.834	-3.973 to -1.696	Yes	***	0.0002	C-D
Test details	Mean 1	Mean 2	Mean Diff.	SE of diff.	n1	n2	q	DF
P. axillaris N vs. IL5-Ax	2.254	11.46	-9.209	0.3554	3	3	36.64	8
P. axillaris N vs. IL5-Ex	2.254	1.009	1.245	0.3554	3	3	4.956	8
P. axillaris N vs. IL5-Het	2.254	3.843	-1.589	0.3554	3	3	6.323	8
IL5-Ax vs. IL5-Ex	11.46	1.009	10.45	0.3554	3	3	41.6	8
IL5-Ax vs. IL5-Het	11.46	3.843	7.62	0.3554	3	3	30.32	8
IL5-Ex vs. IL5-Het	1.009	3.843	-2.834	0.3554	3	3	11.28	8
