# Supplementary material for: Tight genetic linkage of genes causing hybrid necrosis and pollinator isolation between young species
Source: Nat Plants. 2023 Feb 20;9(3):420–32. doi: 10.1038/s41477-023-01354-8 (PMC10027609; doi:10.1038/s41477-023-01354-8)
Supplement: Source Data Extended Data Fig. 4 — Statistical source data. [file 41477_2023_1354_MOESM8_ESM.xlsx]

## Sheet: Extended Data Fig.4
Extended Data Fig. 4a
Tukey's multiple comparisons test	Mean Diff.	95.00% CI of diff.	Significant?	Summary	Adjusted P Value
P. axillaris N vs. IL5-Ax	-1530	-1738 to -1322	Yes	****	0	A-B
P. axillaris N vs. IL5-Ex	1.025	-207.1 to 209.1	No	ns	0.9999	A-C
P. axillaris N vs. IL5-Het	-70.45	-278.5 to 137.6	No	ns	0.7081	A-D
IL5-Ax vs. IL5-Ex	1531	1323 to 1739	Yes	****	0	B-C
IL5-Ax vs. IL5-Het	1459	1251 to 1667	Yes	****	0	B-D
IL5-Ex vs. IL5-Het	-71.48	-279.6 to 136.6	No	ns	0.6994	C-D
Test details	Mean 1	Mean 2	Mean Diff.	SE of diff.	n1	n2	q	DF
P. axillaris N vs. IL5-Ax	1.026	1531	-1530	64.98	3	3	33.3	8
P. axillaris N vs. IL5-Ex	1.026	0.0006994	1.025	64.98	3	3	0.02231	8
P. axillaris N vs. IL5-Het	1.026	71.48	-70.45	64.98	3	3	1.533	8
IL5-Ax vs. IL5-Ex	1531	0.0006994	1531	64.98	3	3	33.32	8
IL5-Ax vs. IL5-Het	1531	71.48	1459	64.98	3	3	31.76	8
IL5-Ex vs. IL5-Het	0.0006994	71.48	-71.48	64.98	3	3	1.556	8
Extended Data Fig. 4f
Tukey's multiple comparisons test	Mean Diff.	95.00% CI of diff.	Significant?	Summary	Adjusted P Value
35S::ChiA1Ax vs. Buffer	23.03	8.080 to 37.98	Yes	***	0.0008	A-B
35S::ChiA1Ax vs. 35S::GFP	23.29	9.918 to 36.66	Yes	***	0.0002	A-C
35S::ChiA1Ax vs. 35S::ChiA1Ex	22.76	10.01 to 35.51	Yes	***	0.0001	A-D
35S::ChiA1Ax vs. IL5-Ex	23.95	5.037 to 42.86	Yes	**	0.0074	A-E
Buffer vs. 35S::GFP	0.2593	-14.69 to 15.21	No	ns	0.9999	B-C
Buffer vs. 35S::ChiA1Ex	-0.2698	-14.67 to 14.13	No	ns	0.9999	B-D
Buffer vs. IL5-Ex	0.9175	-19.14 to 20.98	No	ns	0.9999	B-E
35S::GFP vs. 35S::ChiA1Ex	-0.5291	-13.28 to 12.22	No	ns	0.9999	C-D
35S::GFP vs. IL5-Ex	0.6583	-18.25 to 19.57	No	ns	0.9999	C-E
35S::ChiA1Ex vs. IL5-Ex	1.187	-17.29 to 19.67	No	ns	0.9997	D-E
Test details	Mean 1	Mean 2	Mean Diff.	SE of diff.	n1	n2	q	DF
35S::ChiA1Ax vs. Buffer	24.97	1.94	23.03	5.184	9	6	6.283	33
35S::ChiA1Ax vs. 35S::GFP	24.97	1.681	23.29	4.637	9	9	7.104	33
35S::ChiA1Ax vs. 35S::ChiA1Ex	24.97	2.21	22.76	4.421	9	11	7.282	33
35S::ChiA1Ax vs. IL5-Ex	24.97	1.023	23.95	6.557	9	3	5.165	33
Buffer vs. 35S::GFP	1.94	1.681	0.2593	5.184	6	9	0.07073	33
Buffer vs. 35S::ChiA1Ex	1.94	2.21	-0.2698	4.992	6	11	0.07644	33
Buffer vs. IL5-Ex	1.94	1.023	0.9175	6.955	6	3	0.1866	33
35S::GFP vs. 35S::ChiA1Ex	1.681	2.21	-0.5291	4.421	9	11	0.1693	33
35S::GFP vs. IL5-Ex	1.681	1.023	0.6583	6.557	9	3	0.142	33
35S::ChiA1Ex vs. IL5-Ex	2.21	1.023	1.187	6.406	11	3	0.2621	33
