# Supplementary material for: Tight genetic linkage of genes causing hybrid necrosis and pollinator isolation between young species
Source: Nat Plants. 2023 Feb 20;9(3):420–32. doi: 10.1038/s41477-023-01354-8 (PMC10027609; doi:10.1038/s41477-023-01354-8)
Supplement: Source Data Extended Data Fig. 7 — Statistical source data. [file 41477_2023_1354_MOESM9_ESM.xlsx]

## Sheet: Extended Data Fig.7
Extended Data Fig. 7a left panel
Tukey's multiple comparisons test	Mean Diff.	95.00% CI of diff.	Significant?	Summary	Adjusted P Value
ChiA1Ax vs. ChiA1Ex	3616	2310 to 4923	Yes	****	0	A-B
ChiA1Ax vs. ChiA1D148A,E150A	4234	2928 to 5541	Yes	****	0	A-C
ChiA1Ax vs. GFP	3359	2053 to 4665	Yes	****	0	A-D
ChiA1Ax vs. Buffer	3526	2220 to 4833	Yes	****	0	A-E
ChiA1Ax vs. Untreated	4350	3044 to 5656	Yes	****	0	A-F
ChiA1Ex vs. ChiA1D148A,E150A	617.8	-688.7 to 1924	No	ns	0.6202	B-C
ChiA1Ex vs. GFP	-257.4	-1564 to 1049	No	ns	0.9831	B-D
ChiA1Ex vs. Buffer	-90.09	-1397 to 1216	No	ns	0.9999	B-E
ChiA1Ex vs. Untreated	733.6	-572.9 to 2040	No	ns	0.4536	B-F
ChiA1D148A,E150A vs. GFP	-875.2	-2182 to 431.3	No	ns	0.2846	C-D
ChiA1D148A,E150A vs. Buffer	-707.8	-2014 to 598.6	No	ns	0.4892	C-E
ChiA1D148A,E150A vs. Untreated	115.8	-1191 to 1422	No	ns	0.9996	C-F
GFP vs. Buffer	167.3	-1139 to 1474	No	ns	0.9976	D-E
GFP vs. Untreated	991	-315.5 to 2297	No	ns	0.1847	D-F
Buffer vs. Untreated	823.7	-482.8 to 2130	No	ns	0.3402	E-F
Test details	Mean 1	Mean 2	Mean Diff.	SE of diff.	n1	n2	q	DF
ChiA1Ax vs. ChiA1Ex	4826	1210	3616	388.9	3	3	13.15	12
ChiA1Ax vs. ChiA1D148A,E150A	4826	592	4234	388.9	3	3	15.4	12
ChiA1Ax vs. GFP	4826	1467	3359	388.9	3	3	12.21	12
ChiA1Ax vs. Buffer	4826	1300	3526	388.9	3	3	12.82	12
ChiA1Ax vs. Untreated	4826	476.2	4350	388.9	3	3	15.82	12
ChiA1Ex vs. ChiA1D148A,E150A	1210	592	617.8	388.9	3	3	2.246	12
ChiA1Ex vs. GFP	1210	1467	-257.4	388.9	3	3	0.9359	12
ChiA1Ex vs. Buffer	1210	1300	-90.09	388.9	3	3	0.3276	12
ChiA1Ex vs. Untreated	1210	476.2	733.6	388.9	3	3	2.667	12
ChiA1D148A,E150A vs. GFP	592	1467	-875.2	388.9	3	3	3.182	12
ChiA1D148A,E150A vs. Buffer	592	1300	-707.8	388.9	3	3	2.574	12
ChiA1D148A,E150A vs. Untreated	592	476.2	115.8	388.9	3	3	0.4212	12
GFP vs. Buffer	1467	1300	167.3	388.9	3	3	0.6083	12
GFP vs. Untreated	1467	476.2	991	388.9	3	3	3.603	12
Buffer vs. Untreated	1300	476.2	823.7	388.9	3	3	2.995	12
Extended Data Fig. 7a right panel
Tukey's multiple comparisons test	Mean Diff.	95.00% CI of diff.	Significant?	Summary	Adjusted P Value
ChiA1Ax vs. ChiA1Ex	887.4	673.6 to 1101	Yes	****	0	A-B
ChiA1Ax vs. ChiA1D148A,E150A	887.4	673.6 to 1101	Yes	****	0	A-C
ChiA1Ax vs. GFP	878.5	664.7 to 1092	Yes	****	0	A-D
ChiA1Ax vs. Buffer	1089	875.4 to 1303	Yes	****	0	A-E
ChiA1Ax vs. Untreated	1100	885.9 to 1313	Yes	****	0	A-F
ChiA1Ex vs. ChiA1D148A,E150A	0	-213.8 to 213.8	No	ns	0.9999	B-C
ChiA1Ex vs. GFP	-8.9	-222.7 to 204.9	No	ns	0.9999	B-D
ChiA1Ex vs. Buffer	201.8	-11.95 to 415.6	No	ns	0.0684	B-E
ChiA1Ex vs. Untreated	212.3	-1.535 to 426.0	No	ns	0.0521	B-F
ChiA1D148A,E150A vs. GFP	-8.9	-222.7 to 204.9	No	ns	0.9999	C-D
ChiA1D148A,E150A vs. Buffer	201.8	-11.95 to 415.6	No	ns	0.0684	C-E
ChiA1D148A,E150A vs. Untreated	212.3	-1.535 to 426.0	No	ns	0.0521	C-F
GFP vs. Buffer	210.7	-3.050 to 424.5	No	ns	0.0542	D-E
GFP vs. Untreated	221.2	7.365 to 434.9	Yes	*	0.0412	D-F
Buffer vs. Untreated	10.42	-203.4 to 224.2	No	ns	0.9999	E-F
Test details	Mean 1	Mean 2	Mean Diff.	SE of diff.	n1	n2	q	DF
ChiA1Ax vs. ChiA1Ex	1155	267.1	887.4	63.65	3	3	19.72	12
ChiA1Ax vs. ChiA1D148A,E150A	1155	267.1	887.4	63.65	3	3	19.72	12
ChiA1Ax vs. GFP	1155	276	878.5	63.65	3	3	19.52	12
ChiA1Ax vs. Buffer	1155	65.28	1089	63.65	3	3	24.2	12
ChiA1Ax vs. Untreated	1155	54.87	1100	63.65	3	3	24.43	12
ChiA1Ex vs. ChiA1D148A,E150A	267.1	267.1	0	63.65	3	3	0	12
ChiA1Ex vs. GFP	267.1	276	-8.9	63.65	3	3	0.1978	12
ChiA1Ex vs. Buffer	267.1	65.28	201.8	63.65	3	3	4.485	12
ChiA1Ex vs. Untreated	267.1	54.87	212.3	63.65	3	3	4.716	12
ChiA1D148A,E150A vs. GFP	267.1	276	-8.9	63.65	3	3	0.1978	12
ChiA1D148A,E150A vs. Buffer	267.1	65.28	201.8	63.65	3	3	4.485	12
ChiA1D148A,E150A vs. Untreated	267.1	54.87	212.3	63.65	3	3	4.716	12
GFP vs. Buffer	276	65.28	210.7	63.65	3	3	4.682	12
GFP vs. Untreated	276	54.87	221.2	63.65	3	3	4.914	12
Buffer vs. Untreated	65.28	54.87	10.42	63.65	3	3	0.2314	12
Extended Data Fig. 7c
Tukey's multiple comparisons test	Mean Diff.	95.00% CI of diff.	Significant?	Summary	Adjusted P Value
35S::ChiA1Ax vs. 35S::ChiA1Ex	142.2	90.44 to 194.0	Yes	****	0	A-B
35S::ChiA1Ax vs. 35S::ChiA1D148A, E150A	37.18	-14.63 to 88.98	No	ns	0.2517	A-C
35S::ChiA1Ax vs. 35S::GFP	142.8	91.00 to 194.6	Yes	****	0	A-D
35S::ChiA1Ax vs. Buffer	143.8	92.02 to 195.6	Yes	****	0	A-E
35S::ChiA1Ax vs. IL5-Ex	166.5	114.7 to 218.3	Yes	****	0	A-F
35S::ChiA1Ex vs. 35S::ChiA1D148A, E150A	-105.1	-156.9 to -53.26	Yes	****	0	B-C
35S::ChiA1Ex vs. 35S::GFP	0.5639	-51.24 to 52.37	No	ns	0.9999	B-D
35S::ChiA1Ex vs. Buffer	1.588	-50.22 to 53.39	No	ns	0.9999	B-E
35S::ChiA1Ex vs. IL5-Ex	24.28	-27.52 to 76.09	No	ns	0.6746	B-F
35S::ChiA1D148A, E150A vs. 35S::GFP	105.6	53.82 to 157.4	Yes	****	0	C-D
35S::ChiA1D148A, E150A vs. Buffer	106.7	54.85 to 158.5	Yes	****	0	C-E
35S::ChiA1D148A, E150A vs. IL5-Ex	129.4	77.54 to 181.2	Yes	****	0	C-F
35S::GFP vs. Buffer	1.024	-50.78 to 52.83	No	ns	0.9999	D-E
35S::GFP vs. IL5-Ex	23.72	-28.08 to 75.53	No	ns	0.6949	D-F
Buffer vs. IL5-Ex	22.7	-29.11 to 74.50	No	ns	0.7309	E-F
Test details	Mean 1	Mean 2	Mean Diff.	SE of diff.	n1	n2	q	DF
35S::ChiA1Ax vs. 35S::ChiA1Ex	167.5	25.3	142.2	16.3	4	4	12.34	18
35S::ChiA1Ax vs. 35S::ChiA1D148A, E150A	167.5	130.4	37.18	16.3	4	4	3.225	18
35S::ChiA1Ax vs. 35S::GFP	167.5	24.74	142.8	16.3	4	4	12.39	18
35S::ChiA1Ax vs. Buffer	167.5	23.71	143.8	16.3	4	4	12.48	18
35S::ChiA1Ax vs. IL5-Ex	167.5	1.015	166.5	16.3	4	4	14.45	18
35S::ChiA1Ex vs. 35S::ChiA1D148A, E150A	25.3	130.4	-105.1	16.3	4	4	9.115	18
35S::ChiA1Ex vs. 35S::GFP	25.3	24.74	0.5639	16.3	4	4	0.04893	18
35S::ChiA1Ex vs. Buffer	25.3	23.71	1.588	16.3	4	4	0.1377	18
35S::ChiA1Ex vs. IL5-Ex	25.3	1.015	24.28	16.3	4	4	2.107	18
35S::ChiA1D148A, E150A vs. 35S::GFP	130.4	24.74	105.6	16.3	4	4	9.164	18
35S::ChiA1D148A, E150A vs. Buffer	130.4	23.71	106.7	16.3	4	4	9.253	18
35S::ChiA1D148A, E150A vs. IL5-Ex	130.4	1.015	129.4	16.3	4	4	11.22	18
35S::GFP vs. Buffer	24.74	23.71	1.024	16.3	4	4	0.08881	18
35S::GFP vs. IL5-Ex	24.74	1.015	23.72	16.3	4	4	2.058	18
Buffer vs. IL5-Ex	23.71	1.015	22.7	16.3	4	4	1.969	18
